# Supplementary material for: 1,1-Bis(4-fluoro­phen­yl)-3,4-dihydro-1H-1,3-oxazino[3,4-a]indole
Source: Acta Crystallogr Sect E Struct Rep Online. 2008 Oct 31;64(Pt 11):o2227. doi: 10.1107/S160053680803376X (PMC2959698; doi:10.1107/S160053680803376X)
Supplement: Supplementary file 1 [file e-64-o2227-sup1.cif]

##############################################################################
###                                                                        ###
###        Electronic paper (Acta Crystallographica Section E)             ###
###                                                                        ###
##############################################################################
#                                                                            #
# This CIF contains the data in a paper accepted for publication in Acta     #
# Crystallographica Section E. It conforms to the requirements of Notes      #
# for Authors for Section E, and has been peer reviewed under the auspices   #
# of the IUCr Commission on Journals.                                        #
#                                                                            #
# Full details of the Crystallographic Information File format               #
# are given in the paper "The Crystallographic Information File (CIF):       #
# a New Standard Archive File for Crystallography" by S. R. Hall, F. H.      #
# Allen and I. D. Brown [Acta Cryst. (1991), A47, 655-685].                  #
#                                                                            #
# The current version of the core CIF dictionary is obtainable from          #
# ftp://ftp.iucr.org/pub/cif_core.dic. The current version number is 2.4.    #
#                                                                            #
# Software is freely available for graphical display of the structure(s) in  #
# this CIF.  For information consult the CIF home page http://www.iucr.org/  #
# cif/home.html                                                              #
#                                                                            #
# This file may be used for bona fide research purposes within the           #
# scientific community so long as proper attribution is given to the journal # 
# article from which it was obtained.                                        #
#                                                                            #
##############################################################################
                                             
data_global
_audit_creation_method     'form.cif (version 2.0)'
_journal_data_validation_number     ?
_journal_date_recd_electronic     2008-09-24
_journal_date_accepted     2008-10-16
_journal_name_full     'Acta Crystallographica, Section E'
_journal_year     2008
_journal_volume     64
_journal_issue     11
_journal_page_first     o2227
_journal_page_last     o2227
_journal_paper_category     QO
_journal_coeditor_code     SI2115
_publ_contact_author_name     'Baoming Ji'
_publ_contact_author_address
;
College of Chemistry and Chemical Engineering
Luoyang Normal University
Luoyang 471022
P. R. China
;
_publ_contact_author_email     lyhxxjbm@126.com
_publ_contact_author_fax     '086 379 65523821'
_publ_contact_author_phone     '086 379 65523821'
_publ_section_title
;
1,1-Bis(4-fluorophenyl)-3,4-dihydro-1<i>H</i>-1,3-oxazino[3,4-<i>a</i>]indole
;
loop_
    _publ_author_name
    _publ_author_address
    'Weijun Fu'
;
College of Chemistry and Chemical Engineering
Luoyang Normal University
Luoyang 471022
People's Republic of China
;
    'Dongsheng Deng'
;
College of Chemistry and Chemical Engineering
Luoyang Normal University
Luoyang 471022
People's Republic of China
;
    'Dongfeng Hong'
;
College of Chemistry and Chemical Engineering
Luoyang Normal University
Luoyang 471022
People's Republic of China
;
    'Zhiqiang Wang'
;
College of Chemistry and Chemical Engineering
Luoyang Normal University
Luoyang 471022
People's Republic of China
;
    'Baoming Ji'
;
College of Chemistry and Chemical Engineering
Luoyang Normal University
Luoyang 471022
People's Republic of China
;
data_I
_audit_creation_method     SHELXL-97
_chemical_name_systematic
;
1,1-Bis(4-fluorophenyl)-3,4-dihydro-1<i>H</i>-1,3-oxazino[3,4-<i>a</i>]indole
;
_chemical_name_common     ?
_chemical_formula_moiety     'C23 H17 F2 N O'
_chemical_formula_sum     'C23 H17 F2 N O'
_chemical_formula_iupac     'C23 H17 F2 N O'
_chemical_formula_weight     361.38
_chemical_melting_point     ?
_symmetry_cell_setting     triclinic
_symmetry_space_group_name_H-M     'P -1'
_symmetry_space_group_name_Hall     '-P 1'
loop_
    _symmetry_equiv_pos_as_xyz
    'x, y, z'
    '-x, -y, -z'
_cell_length_a     10.9845(11)
_cell_length_b     11.2002(11)
_cell_length_c     15.1964(16)
_cell_angle_alpha     87.6150(10)
_cell_angle_beta     80.7510(10)
_cell_angle_gamma     76.9900(10)
_cell_volume     1797.9(3)
_cell_formula_units_Z     4
_cell_measurement_reflns_used     3583
_cell_measurement_theta_min     2.31
_cell_measurement_theta_max     23.48
_cell_measurement_temperature     291(2)
_exptl_crystal_description     block
_exptl_crystal_colour     yellow
_exptl_crystal_size_max     0.38
_exptl_crystal_size_mid     0.30
_exptl_crystal_size_min     0.20
_exptl_crystal_density_diffrn     1.335
_exptl_crystal_density_meas     ?
_exptl_crystal_density_method     'not measured'
_exptl_crystal_F_000     752
_exptl_absorpt_coefficient_mu     0.096
_exptl_absorpt_correction_type     multi-scan
_exptl_absorpt_process_details     '(SADABS; Sheldrick, 1996)'
_exptl_absorpt_correction_T_min     0.9645
_exptl_absorpt_correction_T_max     0.9808
_exptl_special_details
;
;
_diffrn_ambient_temperature     291(2)
_diffrn_radiation_type     MoK\a
_diffrn_radiation_wavelength     0.71073
_diffrn_radiation_source     'fine-focus sealed tube'
_diffrn_radiation_monochromator     graphite
_diffrn_measurement_device_type     'Bruker APEXII CCD'
_diffrn_measurement_method     '\f and \w'
_diffrn_detector_area_resol_mean     ?
_diffrn_reflns_number     13827
_diffrn_reflns_av_R_equivalents     0.0190
_diffrn_reflns_av_sigmaI/netI     0.0305
_diffrn_reflns_theta_min     2.31
_diffrn_reflns_theta_max     25.50
_diffrn_reflns_theta_full     25.50
_diffrn_measured_fraction_theta_max     0.990
_diffrn_measured_fraction_theta_full     0.990
_diffrn_reflns_limit_h_min     -13
_diffrn_reflns_limit_h_max     13
_diffrn_reflns_limit_k_min     -13
_diffrn_reflns_limit_k_max     12
_diffrn_reflns_limit_l_min     -18
_diffrn_reflns_limit_l_max     18
_diffrn_standards_number     ?
_diffrn_standards_interval_count     ?
_diffrn_standards_interval_time     ?
_diffrn_standards_decay_%     ?
_refine_special_details
;
Refinement of <i>F</i>^2^ against ALL reflections. The weighted <i>R</i>-factor
<i>wR</i> and
goodness of fit <i>S</i> are based on <i>F</i>^2^, conventional
<i>R</i>-factors <i>R</i> are based
on <i>F</i>, with <i>F</i> set to zero for negative <i>F</i>^2^. The threshold
expression of
<i>F</i>^2^ > \s(<i>F</i>^2^) is used only for calculating <i>R</i>-factors(gt)
<i>etc</i>. and is
not relevant to the choice of reflections for refinement. <i>R</i>-factors
based
on <i>F</i>^2^ are statistically about twice as large as those based on
<i>F</i>, and <i>R</i>-
factors based on ALL data will be even larger.
;
_reflns_number_total     6630
_reflns_number_gt     4487
_reflns_threshold_expression     I>2\s(I)
_refine_ls_structure_factor_coef     Fsqd
_refine_ls_matrix_type     full
_refine_ls_R_factor_all     0.0674
_refine_ls_R_factor_gt     0.0394
_refine_ls_wR_factor_gt     0.0905
_refine_ls_wR_factor_ref     0.1060
_refine_ls_goodness_of_fit_ref     1.019
_refine_ls_restrained_S_all     1.019
_refine_ls_number_reflns     6630
_refine_ls_number_parameters     487
_refine_ls_number_restraints     0
_refine_ls_hydrogen_treatment     constr
_refine_ls_weighting_scheme     calc
_refine_ls_weighting_details
              'w=1/[\s^2^(Fo^2^)+(0.0461P)^2^+0.2061P] where P=(Fo^2^+2Fc^2^)/3'
_atom_sites_solution_hydrogens     geom
_atom_sites_solution_primary     direct
_atom_sites_solution_secondary     difmap
_refine_ls_shift/su_max     0.000
_refine_ls_shift/su_mean     0.000
_refine_diff_density_max     0.128
_refine_diff_density_min     -0.156
_refine_ls_extinction_method     none
_refine_ls_extinction_coef     ?
loop_
    _atom_type_symbol
    _atom_type_description
    _atom_type_scat_dispersion_real
    _atom_type_scat_dispersion_imag
    _atom_type_scat_source
    'C' 'C' 0.0033 0.0016
                         'International Tables Vol C Tables 4.2.6.8 and 6.1.1.4'
    'H' 'H' 0.0000 0.0000
                         'International Tables Vol C Tables 4.2.6.8 and 6.1.1.4'
    'N' 'N' 0.0061 0.0033
                         'International Tables Vol C Tables 4.2.6.8 and 6.1.1.4'
    'O' 'O' 0.0106 0.0060
                         'International Tables Vol C Tables 4.2.6.8 and 6.1.1.4'
    'F' 'F' 0.0171 0.0103
                         'International Tables Vol C Tables 4.2.6.8 and 6.1.1.4'
_computing_data_collection     'APEX2 (Bruker, 2004)'
_computing_cell_refinement     'SAINT (Bruker, 2004)'
_computing_data_reduction     'SAINT (Bruker, 2004)'
_computing_structure_solution     'SHELXS97 (Sheldrick, 2008)'
_computing_structure_refinement     'SHELXL97 (Sheldrick, 2008)'
_computing_molecular_graphics     'SHELXTL (Sheldrick, 2008)'
_computing_publication_material
                             'SHELXTL (Sheldrick, 2008) and PLATON (Spek, 2003)'
loop_
    _atom_site_type_symbol
    _atom_site_label
    _atom_site_fract_x
    _atom_site_fract_y
    _atom_site_fract_z
    _atom_site_U_iso_or_equiv
    _atom_site_adp_type
    _atom_site_calc_flag
    _atom_site_refinement_flags
    _atom_site_occupancy
    _atom_site_disorder_assembly
    _atom_site_disorder_group
    F F1 0.15332(10) 0.20474(12) 0.53431(8) 0.0843(4) Uani d . 1 . .
    F F2 0.62785(13) 0.67584(11) 0.14682(8) 0.0878(4) Uani d . 1 . .
    F F3 0.30250(12) -0.18113(10) 0.34221(7) 0.0807(4) Uani d . 1 . .
    F F4 -0.23605(11) 0.27910(12) -0.03884(8) 0.0839(4) Uani d . 1 . .
    O O1 0.66525(11) 0.33741(11) 0.48340(7) 0.0549(3) Uani d . 1 . .
    O O2 0.31522(11) 0.17610(11) 0.01727(7) 0.0549(3) Uani d . 1 . .
    N N1 0.72344(12) 0.18387(13) 0.37478(9) 0.0466(3) Uani d . 1 . .
    N N2 0.24016(12) 0.32408(12) 0.12899(9) 0.0451(3) Uani d . 1 . .
    C C1 0.84755(16) 0.15765(18) 0.39117(12) 0.0581(5) Uani d . 1 . .
    C C2 0.91322(18) 0.05810(19) 0.34339(14) 0.0707(6) Uani d . 1 . .
    H H2 0.9981 0.0217 0.3433 0.085 Uiso calc R 1 . .
    C C3 0.83131(16) 0.01843(16) 0.29349(12) 0.0549(5) Uani d . 1 . .
    C C4 0.8460(2) -0.07701(18) 0.23367(15) 0.0727(6) Uani d . 1 . .
    H H4 0.9241 -0.1311 0.2196 0.087 Uiso calc R 1 . .
    C C5 0.7454(2) -0.09050(19) 0.19602(14) 0.0744(6) Uani d . 1 . .
    H H5 0.7551 -0.1540 0.1561 0.089 Uiso calc R 1 . .
    C C6 0.6289(2) -0.01063(18) 0.21662(13) 0.0661(5) Uani d . 1 . .
    H H6 0.5613 -0.0222 0.1906 0.079 Uiso calc R 1 . .
    C C7 0.61015(17) 0.08564(16) 0.27459(12) 0.0543(5) Uani d . 1 . .
    H H7 0.5319 0.1397 0.2872 0.065 Uiso calc R 1 . .
    C C8 0.71239(15) 0.09884(15) 0.31342(11) 0.0447(4) Uani d . 1 . .
    C C9 0.8840(2) 0.2312(2) 0.45833(15) 0.0774(6) Uani d . 1 . .
    H H9A 0.9683 0.2442 0.4376 0.093 Uiso calc R 1 . .
    H H9B 0.8858 0.1860 0.5141 0.093 Uiso calc R 1 . .
    C C10 0.79304(19) 0.3529(2) 0.47394(13) 0.0694(6) Uani d . 1 . .
    H H10A 0.8057 0.3896 0.5275 0.083 Uiso calc R 1 . .
    H H10B 0.8085 0.4074 0.4242 0.083 Uiso calc R 1 . .
    C C11 0.63226(15) 0.29876(15) 0.40412(10) 0.0436(4) Uani d . 1 . .
    C C12 0.50071(15) 0.27351(15) 0.43494(10) 0.0418(4) Uani d . 1 . .
    C C13 0.48805(17) 0.18616(16) 0.50129(11) 0.0511(4) Uani d . 1 . .
    H H13 0.5596 0.1425 0.5232 0.061 Uiso calc R 1 . .
    C C14 0.37155(18) 0.16283(17) 0.53536(12) 0.0569(5) Uani d . 1 . .
    H H14 0.3637 0.1042 0.5798 0.068 Uiso calc R 1 . .
    C C15 0.26817(17) 0.22808(17) 0.50214(12) 0.0542(5) Uani d . 1 . .
    C C16 0.27549(17) 0.31452(17) 0.43676(12) 0.0554(5) Uani d . 1 . .
    H H16 0.2033 0.3574 0.4153 0.066 Uiso calc R 1 . .
    C C17 0.39377(16) 0.33680(16) 0.40305(11) 0.0498(4) Uani d . 1 . .
    H H17 0.4008 0.3953 0.3583 0.060 Uiso calc R 1 . .
    C C18 0.63506(15) 0.39877(15) 0.33247(10) 0.0425(4) Uani d . 1 . .
    C C19 0.57976(17) 0.51909(17) 0.35633(12) 0.0564(5) Uani d . 1 . .
    H H19 0.5432 0.5370 0.4152 0.068 Uiso calc R 1 . .
    C C20 0.57780(18) 0.61303(17) 0.29443(13) 0.0595(5) Uani d . 1 . .
    H H20 0.5407 0.6937 0.3109 0.071 Uiso calc R 1 . .
    C C21 0.63185(18) 0.58419(18) 0.20835(12) 0.0568(5) Uani d . 1 . .
    C C22 0.68926(18) 0.46804(17) 0.18220(12) 0.0569(5) Uani d . 1 . .
    H H22 0.7267 0.4515 0.1233 0.068 Uiso calc R 1 . .
    C C23 0.69101(16) 0.37452(16) 0.24493(11) 0.0488(4) Uani d . 1 . .
    H H23 0.7303 0.2945 0.2280 0.059 Uiso calc R 1 . .
    C C24 0.35721(16) 0.35631(18) 0.11829(12) 0.0542(5) Uani d . 1 . .
    C C25 0.34808(19) 0.45452(19) 0.16917(13) 0.0644(5) Uani d . 1 . .
    H H25 0.4132 0.4935 0.1736 0.077 Uiso calc R 1 . .
    C C26 0.22186(17) 0.48855(16) 0.21507(11) 0.0513(4) Uani d . 1 . .
    C C27 0.1581(2) 0.58283(18) 0.27414(13) 0.0673(6) Uani d . 1 . .
    H H27 0.2007 0.6382 0.2921 0.081 Uiso calc R 1 . .
    C C28 0.0323(2) 0.59277(19) 0.30526(13) 0.0721(6) Uani d . 1 . .
    H H28 -0.0109 0.6558 0.3440 0.087 Uiso calc R 1 . .
    C C29 -0.0313(2) 0.50920(18) 0.27940(13) 0.0652(5) Uani d . 1 . .
    H H29 -0.1169 0.5180 0.3010 0.078 Uiso calc R 1 . .
    C C30 0.02879(16) 0.41391(16) 0.22286(12) 0.0546(5) Uani d . 1 . .
    H H30 -0.0143 0.3574 0.2073 0.065 Uiso calc R 1 . .
    C C31 0.15591(15) 0.40480(14) 0.18968(10) 0.0426(4) Uani d . 1 . .
    C C32 0.46405(18) 0.2895(2) 0.05241(14) 0.0743(6) Uani d . 1 . .
    H H32A 0.5423 0.2783 0.0767 0.089 Uiso calc R 1 . .
    H H32B 0.4719 0.3381 -0.0017 0.089 Uiso calc R 1 . .
    C C33 0.44347(17) 0.1671(2) 0.03051(13) 0.0697(6) Uani d . 1 . .
    H H33A 0.5004 0.1358 -0.0232 0.084 Uiso calc R 1 . .
    H H33B 0.4625 0.1100 0.0787 0.084 Uiso calc R 1 . .
    C C34 0.22400(15) 0.20732(15) 0.09558(10) 0.0436(4) Uani d . 1 . .
    C C35 0.24538(14) 0.10483(15) 0.16475(10) 0.0427(4) Uani d . 1 . .
    C C36 0.25806(17) -0.01527(16) 0.13810(12) 0.0552(5) Uani d . 1 . .
    H H36 0.2531 -0.0308 0.0793 0.066 Uiso calc R 1 . .
    C C37 0.27782(18) -0.11157(17) 0.19745(12) 0.0597(5) Uani d . 1 . .
    H H37 0.2865 -0.1917 0.1793 0.072 Uiso calc R 1 . .
    C C38 0.28430(17) -0.08643(17) 0.28335(12) 0.0538(5) Uani d . 1 . .
    C C39 0.27395(17) 0.02883(17) 0.31220(12) 0.0556(5) Uani d . 1 . .
    H H39 0.2799 0.0429 0.3711 0.067 Uiso calc R 1 . .
    C C40 0.25431(16) 0.12532(16) 0.25213(11) 0.0490(4) Uani d . 1 . .
    H H40 0.2471 0.2049 0.2710 0.059 Uiso calc R 1 . .
    C C41 0.09707(15) 0.22610(15) 0.06247(10) 0.0421(4) Uani d . 1 . .
    C C42 0.07212(17) 0.31129(16) -0.00514(11) 0.0514(4) Uani d . 1 . .
    H H42 0.1315 0.3569 -0.0274 0.062 Uiso calc R 1 . .
    C C43 -0.03962(18) 0.32917(17) -0.03970(12) 0.0576(5) Uani d . 1 . .
    H H43 -0.0562 0.3861 -0.0850 0.069 Uiso calc R 1 . .
    C C44 -0.12525(17) 0.26093(18) -0.00561(12) 0.0549(5) Uani d . 1 . .
    C C45 -0.10527(17) 0.17695(17) 0.06081(12) 0.0571(5) Uani d . 1 . .
    H H45 -0.1654 0.1320 0.0827 0.068 Uiso calc R 1 . .
    C C46 0.00684(16) 0.16015(16) 0.09501(11) 0.0517(4) Uani d . 1 . .
    H H46 0.0218 0.1035 0.1407 0.062 Uiso calc R 1 . .
loop_
    _atom_site_aniso_label
    _atom_site_aniso_U_11
    _atom_site_aniso_U_22
    _atom_site_aniso_U_33
    _atom_site_aniso_U_12
    _atom_site_aniso_U_13
    _atom_site_aniso_U_23
    F1 0.0564(7) 0.1096(10) 0.0900(9) -0.0353(7) 0.0025(6) 0.0043(7)
    F2 0.1287(11) 0.0711(8) 0.0718(8) -0.0411(7) -0.0199(7) 0.0276(6)
    F3 0.1046(9) 0.0656(8) 0.0735(8) -0.0146(7) -0.0313(7) 0.0242(6)
    F4 0.0631(7) 0.1079(10) 0.0883(8) -0.0183(7) -0.0361(6) 0.0022(7)
    O1 0.0619(8) 0.0689(8) 0.0405(6) -0.0249(6) -0.0122(5) -0.0023(6)
    O2 0.0485(7) 0.0683(8) 0.0417(6) -0.0058(6) 0.0018(5) -0.0001(6)
    N1 0.0378(8) 0.0530(9) 0.0492(8) -0.0084(6) -0.0108(6) 0.0025(7)
    N2 0.0389(8) 0.0498(9) 0.0487(8) -0.0151(6) -0.0060(6) 0.0026(7)
    C1 0.0395(10) 0.0734(13) 0.0640(12) -0.0154(9) -0.0145(9) 0.0116(10)
    C2 0.0364(11) 0.0765(15) 0.0919(15) -0.0001(10) -0.0083(10) 0.0099(12)
    C3 0.0440(10) 0.0498(11) 0.0653(12) -0.0059(8) -0.0001(9) 0.0067(9)
    C4 0.0637(14) 0.0513(12) 0.0888(15) 0.0019(10) 0.0100(12) -0.0017(11)
    C5 0.0895(17) 0.0536(13) 0.0748(14) -0.0141(12) 0.0033(12) -0.0111(11)
    C6 0.0764(14) 0.0593(13) 0.0661(13) -0.0179(11) -0.0157(10) -0.0071(10)
    C7 0.0525(11) 0.0519(11) 0.0588(11) -0.0082(9) -0.0135(9) -0.0041(9)
    C8 0.0451(10) 0.0413(10) 0.0459(9) -0.0088(8) -0.0038(7) 0.0046(8)
    C9 0.0566(13) 0.1079(19) 0.0782(14) -0.0296(13) -0.0264(11) 0.0043(13)
    C10 0.0706(14) 0.0911(16) 0.0608(12) -0.0395(12) -0.0225(10) 0.0013(11)
    C11 0.0467(10) 0.0480(10) 0.0371(9) -0.0110(8) -0.0083(7) -0.0018(7)
    C12 0.0438(10) 0.0447(10) 0.0363(8) -0.0095(8) -0.0050(7) -0.0012(7)
    C13 0.0499(11) 0.0551(11) 0.0483(10) -0.0109(8) -0.0107(8) 0.0071(8)
    C14 0.0599(12) 0.0615(12) 0.0518(11) -0.0228(10) -0.0047(9) 0.0095(9)
    C15 0.0424(11) 0.0655(12) 0.0563(11) -0.0206(9) 0.0013(8) -0.0073(10)
    C16 0.0442(11) 0.0588(12) 0.0624(12) -0.0074(9) -0.0110(9) -0.0016(9)
    C17 0.0485(11) 0.0541(11) 0.0468(10) -0.0110(8) -0.0092(8) 0.0064(8)
    C18 0.0427(9) 0.0472(10) 0.0391(9) -0.0143(8) -0.0042(7) -0.0016(7)
    C19 0.0656(12) 0.0559(12) 0.0445(10) -0.0131(9) 0.0004(9) -0.0025(9)
    C20 0.0686(13) 0.0464(11) 0.0621(12) -0.0116(9) -0.0075(10) -0.0009(9)
    C21 0.0670(12) 0.0585(12) 0.0529(11) -0.0301(10) -0.0146(9) 0.0170(9)
    C22 0.0660(12) 0.0643(13) 0.0430(10) -0.0277(10) 0.0024(8) 0.0006(9)
    C23 0.0515(10) 0.0500(11) 0.0450(10) -0.0170(8) 0.0008(8) -0.0026(8)
    C24 0.0399(10) 0.0705(13) 0.0561(11) -0.0206(9) -0.0105(8) 0.0131(10)
    C25 0.0587(13) 0.0767(14) 0.0719(13) -0.0374(11) -0.0227(10) 0.0111(11)
    C26 0.0619(12) 0.0502(11) 0.0498(10) -0.0235(9) -0.0193(9) 0.0097(8)
    C27 0.0999(17) 0.0533(12) 0.0590(12) -0.0316(12) -0.0225(12) 0.0012(10)
    C28 0.0971(17) 0.0557(13) 0.0596(12) -0.0133(12) -0.0038(12) -0.0078(10)
    C29 0.0640(13) 0.0629(13) 0.0628(12) -0.0107(10) 0.0038(10) -0.0055(10)
    C30 0.0518(11) 0.0551(11) 0.0574(11) -0.0175(9) -0.0010(8) -0.0056(9)
    C31 0.0453(10) 0.0428(10) 0.0414(9) -0.0131(8) -0.0088(7) 0.0059(7)
    C32 0.0443(12) 0.1052(18) 0.0729(14) -0.0216(11) -0.0025(10) 0.0066(12)
    C33 0.0412(11) 0.0929(16) 0.0624(12) 0.0007(10) 0.0055(9) 0.0044(11)
    C34 0.0413(9) 0.0474(10) 0.0403(9) -0.0091(8) -0.0026(7) 0.0001(7)
    C35 0.0381(9) 0.0475(10) 0.0423(9) -0.0084(7) -0.0077(7) 0.0006(8)
    C36 0.0668(12) 0.0527(11) 0.0461(10) -0.0095(9) -0.0138(9) -0.0029(9)
    C37 0.0731(13) 0.0449(11) 0.0612(12) -0.0081(9) -0.0176(10) -0.0006(9)
    C38 0.0541(11) 0.0534(12) 0.0537(11) -0.0079(9) -0.0169(8) 0.0129(9)
    C39 0.0619(12) 0.0622(13) 0.0446(10) -0.0103(9) -0.0194(8) 0.0031(9)
    C40 0.0518(10) 0.0483(10) 0.0483(10) -0.0097(8) -0.0136(8) -0.0019(8)
    C41 0.0445(10) 0.0443(10) 0.0376(9) -0.0097(8) -0.0063(7) -0.0021(7)
    C42 0.0523(11) 0.0521(11) 0.0510(10) -0.0145(8) -0.0092(8) 0.0074(8)
    C43 0.0587(12) 0.0618(12) 0.0510(10) -0.0069(10) -0.0166(9) 0.0096(9)
    C44 0.0470(11) 0.0640(12) 0.0561(11) -0.0087(9) -0.0183(9) -0.0079(10)
    C45 0.0509(11) 0.0636(12) 0.0615(12) -0.0213(9) -0.0104(9) -0.0005(10)
    C46 0.0541(11) 0.0553(11) 0.0489(10) -0.0178(9) -0.0117(8) 0.0078(8)
_geom_special_details
;
All e.s.d.'s (except the e.s.d. in the dihedral angle between two l.s. planes)
are estimated using the full covariance matrix. The cell e.s.d.'s are taken
into account individually in the estimation of e.s.d.'s in distances, angles
and torsion angles; correlations between e.s.d.'s in cell parameters are only
used when they are defined by crystal symmetry. An approximate (isotropic)
treatment of cell e.s.d.'s is used for estimating e.s.d.'s involving l.s.
planes.
;
loop_
    _geom_bond_atom_site_label_1
    _geom_bond_atom_site_label_2
    _geom_bond_site_symmetry_2
    _geom_bond_distance
    _geom_bond_publ_flag
    F1 C15 . 1.356(2) ?
    F2 C21 . 1.3575(19) ?
    F3 C38 . 1.3595(19) ?
    F4 C44 . 1.362(2) ?
    O1 C11 . 1.4229(18) ?
    O1 C10 . 1.437(2) ?
    O2 C34 . 1.4270(18) ?
    O2 C33 . 1.436(2) ?
    N1 C1 . 1.389(2) ?
    N1 C8 . 1.398(2) ?
    N1 C11 . 1.477(2) ?
    N2 C31 . 1.394(2) ?
    N2 C24 . 1.395(2) ?
    N2 C34 . 1.479(2) ?
    C1 C2 . 1.352(3) ?
    C1 C9 . 1.493(3) ?
    C2 C3 . 1.418(3) ?
    C2 H2 . 0.9300 ?
    C3 C4 . 1.397(3) ?
    C3 C8 . 1.405(2) ?
    C4 C5 . 1.363(3) ?
    C4 H4 . 0.9300 ?
    C5 C6 . 1.384(3) ?
    C5 H5 . 0.9300 ?
    C6 C7 . 1.379(2) ?
    C6 H6 . 0.9300 ?
    C7 C8 . 1.388(2) ?
    C7 H7 . 0.9300 ?
    C9 C10 . 1.500(3) ?
    C9 H9A . 0.9700 ?
    C9 H9B . 0.9700 ?
    C10 H10A . 0.9700 ?
    C10 H10B . 0.9700 ?
    C11 C12 . 1.531(2) ?
    C11 C18 . 1.531(2) ?
    C12 C17 . 1.377(2) ?
    C12 C13 . 1.388(2) ?
    C13 C14 . 1.378(2) ?
    C13 H13 . 0.9300 ?
    C14 C15 . 1.363(3) ?
    C14 H14 . 0.9300 ?
    C15 C16 . 1.364(2) ?
    C16 C17 . 1.391(2) ?
    C16 H16 . 0.9300 ?
    C17 H17 . 0.9300 ?
    C18 C23 . 1.383(2) ?
    C18 C19 . 1.385(2) ?
    C19 C20 . 1.381(2) ?
    C19 H19 . 0.9300 ?
    C20 C21 . 1.366(2) ?
    C20 H20 . 0.9300 ?
    C21 C22 . 1.357(3) ?
    C22 C23 . 1.386(2) ?
    C22 H22 . 0.9300 ?
    C23 H23 . 0.9300 ?
    C24 C25 . 1.347(3) ?
    C24 C32 . 1.493(3) ?
    C25 C26 . 1.424(3) ?
    C25 H25 . 0.9300 ?
    C26 C27 . 1.398(3) ?
    C26 C31 . 1.407(2) ?
    C27 C28 . 1.367(3) ?
    C27 H27 . 0.9300 ?
    C28 C29 . 1.390(3) ?
    C28 H28 . 0.9300 ?
    C29 C30 . 1.375(2) ?
    C29 H29 . 0.9300 ?
    C30 C31 . 1.389(2) ?
    C30 H30 . 0.9300 ?
    C32 C33 . 1.498(3) ?
    C32 H32A . 0.9700 ?
    C32 H32B . 0.9700 ?
    C33 H33A . 0.9700 ?
    C33 H33B . 0.9700 ?
    C34 C41 . 1.525(2) ?
    C34 C35 . 1.528(2) ?
    C35 C40 . 1.379(2) ?
    C35 C36 . 1.391(2) ?
    C36 C37 . 1.378(2) ?
    C36 H36 . 0.9300 ?
    C37 C38 . 1.363(2) ?
    C37 H37 . 0.9300 ?
    C38 C39 . 1.355(2) ?
    C39 C40 . 1.387(2) ?
    C39 H39 . 0.9300 ?
    C40 H40 . 0.9300 ?
    C41 C46 . 1.384(2) ?
    C41 C42 . 1.390(2) ?
    C42 C43 . 1.382(2) ?
    C42 H42 . 0.9300 ?
    C43 C44 . 1.368(3) ?
    C43 H43 . 0.9300 ?
    C44 C45 . 1.360(2) ?
    C45 C46 . 1.384(2) ?
    C45 H45 . 0.9300 ?
    C46 H46 . 0.9300 ?
loop_
    _geom_angle_atom_site_label_1
    _geom_angle_atom_site_label_2
    _geom_angle_atom_site_label_3
    _geom_angle_site_symmetry_1
    _geom_angle_site_symmetry_3
    _geom_angle
    _geom_angle_publ_flag
    C11 O1 C10 . . 113.98(13) ?
    C34 O2 C33 . . 114.17(13) ?
    C1 N1 C8 . . 108.31(14) ?
    C1 N1 C11 . . 122.61(14) ?
    C8 N1 C11 . . 127.83(13) ?
    C31 N2 C24 . . 108.11(14) ?
    C31 N2 C34 . . 128.02(13) ?
    C24 N2 C34 . . 122.53(14) ?
    C2 C1 N1 . . 108.87(17) ?
    C2 C1 C9 . . 131.53(18) ?
    N1 C1 C9 . . 119.44(17) ?
    C1 C2 C3 . . 108.76(16) ?
    C1 C2 H2 . . 125.6 ?
    C3 C2 H2 . . 125.6 ?
    C4 C3 C8 . . 118.98(18) ?
    C4 C3 C2 . . 134.24(18) ?
    C8 C3 C2 . . 106.78(16) ?
    C5 C4 C3 . . 119.63(19) ?
    C5 C4 H4 . . 120.2 ?
    C3 C4 H4 . . 120.2 ?
    C4 C5 C6 . . 120.60(19) ?
    C4 C5 H5 . . 119.7 ?
    C6 C5 H5 . . 119.7 ?
    C7 C6 C5 . . 121.8(2) ?
    C7 C6 H6 . . 119.1 ?
    C5 C6 H6 . . 119.1 ?
    C6 C7 C8 . . 117.54(17) ?
    C6 C7 H7 . . 121.2 ?
    C8 C7 H7 . . 121.2 ?
    C7 C8 N1 . . 131.33(15) ?
    C7 C8 C3 . . 121.39(16) ?
    N1 C8 C3 . . 107.28(15) ?
    C1 C9 C10 . . 111.49(16) ?
    C1 C9 H9A . . 109.3 ?
    C10 C9 H9A . . 109.3 ?
    C1 C9 H9B . . 109.3 ?
    C10 C9 H9B . . 109.3 ?
    H9A C9 H9B . . 108.0 ?
    O1 C10 C9 . . 110.03(16) ?
    O1 C10 H10A . . 109.7 ?
    C9 C10 H10A . . 109.7 ?
    O1 C10 H10B . . 109.7 ?
    C9 C10 H10B . . 109.7 ?
    H10A C10 H10B . . 108.2 ?
    O1 C11 N1 . . 107.82(12) ?
    O1 C11 C12 . . 103.37(12) ?
    N1 C11 C12 . . 110.13(13) ?
    O1 C11 C18 . . 109.93(13) ?
    N1 C11 C18 . . 111.30(12) ?
    C12 C11 C18 . . 113.86(13) ?
    C17 C12 C13 . . 118.51(15) ?
    C17 C12 C11 . . 123.30(15) ?
    C13 C12 C11 . . 118.12(14) ?
    C14 C13 C12 . . 121.31(16) ?
    C14 C13 H13 . . 119.3 ?
    C12 C13 H13 . . 119.3 ?
    C15 C14 C13 . . 118.20(17) ?
    C15 C14 H14 . . 120.9 ?
    C13 C14 H14 . . 120.9 ?
    F1 C15 C14 . . 118.70(17) ?
    F1 C15 C16 . . 118.47(17) ?
    C14 C15 C16 . . 122.82(16) ?
    C15 C16 C17 . . 118.25(17) ?
    C15 C16 H16 . . 120.9 ?
    C17 C16 H16 . . 120.9 ?
    C12 C17 C16 . . 120.92(17) ?
    C12 C17 H17 . . 119.5 ?
    C16 C17 H17 . . 119.5 ?
    C23 C18 C19 . . 118.40(15) ?
    C23 C18 C11 . . 122.97(15) ?
    C19 C18 C11 . . 118.63(14) ?
    C20 C19 C18 . . 121.29(16) ?
    C20 C19 H19 . . 119.4 ?
    C18 C19 H19 . . 119.4 ?
    C21 C20 C19 . . 118.15(17) ?
    C21 C20 H20 . . 120.9 ?
    C19 C20 H20 . . 120.9 ?
    C22 C21 F2 . . 118.94(17) ?
    C22 C21 C20 . . 122.65(17) ?
    F2 C21 C20 . . 118.41(18) ?
    C21 C22 C23 . . 118.69(16) ?
    C21 C22 H22 . . 120.7 ?
    C23 C22 H22 . . 120.7 ?
    C18 C23 C22 . . 120.77(16) ?
    C18 C23 H23 . . 119.6 ?
    C22 C23 H23 . . 119.6 ?
    C25 C24 N2 . . 109.24(16) ?
    C25 C24 C32 . . 130.84(18) ?
    N2 C24 C32 . . 119.73(17) ?
    C24 C25 C26 . . 108.43(16) ?
    C24 C25 H25 . . 125.8 ?
    C26 C25 H25 . . 125.8 ?
    C27 C26 C31 . . 119.42(17) ?
    C27 C26 C25 . . 133.75(18) ?
    C31 C26 C25 . . 106.82(16) ?
    C28 C27 C26 . . 119.34(18) ?
    C28 C27 H27 . . 120.3 ?
    C26 C27 H27 . . 120.3 ?
    C27 C28 C29 . . 120.42(19) ?
    C27 C28 H28 . . 119.8 ?
    C29 C28 H28 . . 119.8 ?
    C30 C29 C28 . . 121.94(19) ?
    C30 C29 H29 . . 119.0 ?
    C28 C29 H29 . . 119.0 ?
    C29 C30 C31 . . 117.86(17) ?
    C29 C30 H30 . . 121.1 ?
    C31 C30 H30 . . 121.1 ?
    C30 C31 N2 . . 131.60(15) ?
    C30 C31 C26 . . 120.99(16) ?
    N2 C31 C26 . . 107.39(14) ?
    C24 C32 C33 . . 111.25(16) ?
    C24 C32 H32A . . 109.4 ?
    C33 C32 H32A . . 109.4 ?
    C24 C32 H32B . . 109.4 ?
    C33 C32 H32B . . 109.4 ?
    H32A C32 H32B . . 108.0 ?
    O2 C33 C32 . . 110.98(16) ?
    O2 C33 H33A . . 109.4 ?
    C32 C33 H33A . . 109.4 ?
    O2 C33 H33B . . 109.4 ?
    C32 C33 H33B . . 109.4 ?
    H33A C33 H33B . . 108.0 ?
    O2 C34 N2 . . 107.28(13) ?
    O2 C34 C41 . . 104.15(12) ?
    N2 C34 C41 . . 110.25(13) ?
    O2 C34 C35 . . 109.44(12) ?
    N2 C34 C35 . . 111.28(13) ?
    C41 C34 C35 . . 113.99(13) ?
    C40 C35 C36 . . 118.30(15) ?
    C40 C35 C34 . . 123.24(15) ?
    C36 C35 C34 . . 118.45(14) ?
    C37 C36 C35 . . 121.08(16) ?
    C37 C36 H36 . . 119.5 ?
    C35 C36 H36 . . 119.5 ?
    C38 C37 C36 . . 118.38(17) ?
    C38 C37 H37 . . 120.8 ?
    C36 C37 H37 . . 120.8 ?
    C39 C38 F3 . . 118.82(16) ?
    C39 C38 C37 . . 122.69(17) ?
    F3 C38 C37 . . 118.49(17) ?
    C38 C39 C40 . . 118.64(16) ?
    C38 C39 H39 . . 120.7 ?
    C40 C39 H39 . . 120.7 ?
    C35 C40 C39 . . 120.88(16) ?
    C35 C40 H40 . . 119.6 ?
    C39 C40 H40 . . 119.6 ?
    C46 C41 C42 . . 118.43(16) ?
    C46 C41 C34 . . 123.08(15) ?
    C42 C41 C34 . . 118.47(15) ?
    C43 C42 C41 . . 120.93(17) ?
    C43 C42 H42 . . 119.5 ?
    C41 C42 H42 . . 119.5 ?
    C44 C43 C42 . . 118.30(17) ?
    C44 C43 H43 . . 120.8 ?
    C42 C43 H43 . . 120.8 ?
    C45 C44 F4 . . 118.61(17) ?
    C45 C44 C43 . . 122.87(17) ?
    F4 C44 C43 . . 118.51(17) ?
    C44 C45 C46 . . 118.27(17) ?
    C44 C45 H45 . . 120.9 ?
    C46 C45 H45 . . 120.9 ?
    C41 C46 C45 . . 121.21(17) ?
    C41 C46 H46 . . 119.4 ?
    C45 C46 H46 . . 119.4 ?
loop_
    _geom_torsion_atom_site_label_1
    _geom_torsion_atom_site_label_2
    _geom_torsion_atom_site_label_3
    _geom_torsion_atom_site_label_4
    _geom_torsion_site_symmetry_1
    _geom_torsion_site_symmetry_2
    _geom_torsion_site_symmetry_3
    _geom_torsion_site_symmetry_4
    _geom_torsion
    _geom_torsion_publ_flag
    C8 N1 C1 C2 . . . . -1.1(2) ?
    C11 N1 C1 C2 . . . . -169.22(15) ?
    C8 N1 C1 C9 . . . . -176.91(16) ?
    C11 N1 C1 C9 . . . . 15.0(2) ?
    N1 C1 C2 C3 . . . . 0.7(2) ?
    C9 C1 C2 C3 . . . . 175.8(2) ?
    C1 C2 C3 C4 . . . . 179.9(2) ?
    C1 C2 C3 C8 . . . . -0.1(2) ?
    C8 C3 C4 C5 . . . . -0.1(3) ?
    C2 C3 C4 C5 . . . . 180.0(2) ?
    C3 C4 C5 C6 . . . . -0.1(3) ?
    C4 C5 C6 C7 . . . . 0.7(3) ?
    C5 C6 C7 C8 . . . . -1.2(3) ?
    C6 C7 C8 N1 . . . . -178.82(17) ?
    C6 C7 C8 C3 . . . . 1.0(3) ?
    C1 N1 C8 C7 . . . . -179.14(18) ?
    C11 N1 C8 C7 . . . . -11.8(3) ?
    C1 N1 C8 C3 . . . . 1.02(18) ?
    C11 N1 C8 C3 . . . . 168.35(15) ?
    C4 C3 C8 C7 . . . . -0.4(3) ?
    C2 C3 C8 C7 . . . . 179.56(16) ?
    C4 C3 C8 N1 . . . . 179.47(16) ?
    C2 C3 C8 N1 . . . . -0.59(19) ?
    C2 C1 C9 C10 . . . . 163.8(2) ?
    N1 C1 C9 C10 . . . . -21.5(3) ?
    C11 O1 C10 C9 . . . . -66.94(19) ?
    C1 C9 C10 O1 . . . . 45.0(2) ?
    C10 O1 C11 N1 . . . . 56.31(18) ?
    C10 O1 C11 C12 . . . . 172.92(14) ?
    C10 O1 C11 C18 . . . . -65.18(18) ?
    C1 N1 C11 O1 . . . . -30.2(2) ?
    C8 N1 C11 O1 . . . . 164.11(14) ?
    C1 N1 C11 C12 . . . . -142.33(15) ?
    C8 N1 C11 C12 . . . . 52.0(2) ?
    C1 N1 C11 C18 . . . . 90.43(17) ?
    C8 N1 C11 C18 . . . . -75.26(19) ?
    O1 C11 C12 C17 . . . . 117.65(16) ?
    N1 C11 C12 C17 . . . . -127.39(16) ?
    C18 C11 C12 C17 . . . . -1.6(2) ?
    O1 C11 C12 C13 . . . . -59.36(18) ?
    N1 C11 C12 C13 . . . . 55.61(18) ?
    C18 C11 C12 C13 . . . . -178.58(14) ?
    C17 C12 C13 C14 . . . . -0.3(2) ?
    C11 C12 C13 C14 . . . . 176.84(15) ?
    C12 C13 C14 C15 . . . . 0.0(3) ?
    C13 C14 C15 F1 . . . . 179.12(16) ?
    C13 C14 C15 C16 . . . . 0.3(3) ?
    F1 C15 C16 C17 . . . . -179.05(16) ?
    C14 C15 C16 C17 . . . . -0.2(3) ?
    C13 C12 C17 C16 . . . . 0.4(2) ?
    C11 C12 C17 C16 . . . . -176.61(15) ?
    C15 C16 C17 C12 . . . . -0.1(3) ?
    O1 C11 C18 C23 . . . . 134.65(16) ?
    N1 C11 C18 C23 . . . . 15.3(2) ?
    C12 C11 C18 C23 . . . . -109.93(17) ?
    O1 C11 C18 C19 . . . . -45.0(2) ?
    N1 C11 C18 C19 . . . . -164.36(15) ?
    C12 C11 C18 C19 . . . . 70.44(19) ?
    C23 C18 C19 C20 . . . . 1.2(3) ?
    C11 C18 C19 C20 . . . . -179.11(16) ?
    C18 C19 C20 C21 . . . . 0.2(3) ?
    C19 C20 C21 C22 . . . . -1.5(3) ?
    C19 C20 C21 F2 . . . . 178.64(16) ?
    F2 C21 C22 C23 . . . . -178.82(16) ?
    C20 C21 C22 C23 . . . . 1.3(3) ?
    C19 C18 C23 C22 . . . . -1.4(3) ?
    C11 C18 C23 C22 . . . . 178.95(15) ?
    C21 C22 C23 C18 . . . . 0.2(3) ?
    C31 N2 C24 C25 . . . . -0.7(2) ?
    C34 N2 C24 C25 . . . . -168.44(15) ?
    C31 N2 C24 C32 . . . . -176.31(16) ?
    C34 N2 C24 C32 . . . . 15.9(2) ?
    N2 C24 C25 C26 . . . . 0.1(2) ?
    C32 C24 C25 C26 . . . . 175.05(19) ?
    C24 C25 C26 C27 . . . . -178.4(2) ?
    C24 C25 C26 C31 . . . . 0.5(2) ?
    C31 C26 C27 C28 . . . . -0.8(3) ?
    C25 C26 C27 C28 . . . . 178.0(2) ?
    C26 C27 C28 C29 . . . . 0.8(3) ?
    C27 C28 C29 C30 . . . . 0.5(3) ?
    C28 C29 C30 C31 . . . . -1.7(3) ?
    C29 C30 C31 N2 . . . . -176.50(17) ?
    C29 C30 C31 C26 . . . . 1.7(3) ?
    C24 N2 C31 C30 . . . . 179.38(18) ?
    C34 N2 C31 C30 . . . . -13.7(3) ?
    C24 N2 C31 C26 . . . . 1.02(18) ?
    C34 N2 C31 C26 . . . . 167.89(14) ?
    C27 C26 C31 C30 . . . . -0.4(3) ?
    C25 C26 C31 C30 . . . . -179.52(16) ?
    C27 C26 C31 N2 . . . . 178.13(15) ?
    C25 C26 C31 N2 . . . . -0.95(19) ?
    C25 C24 C32 C33 . . . . 164.7(2) ?
    N2 C24 C32 C33 . . . . -20.8(3) ?
    C34 O2 C33 C32 . . . . -66.25(19) ?
    C24 C32 C33 O2 . . . . 43.6(2) ?
    C33 O2 C34 N2 . . . . 56.57(18) ?
    C33 O2 C34 C41 . . . . 173.47(14) ?
    C33 O2 C34 C35 . . . . -64.28(18) ?
    C31 N2 C34 O2 . . . . 163.30(14) ?
    C24 N2 C34 O2 . . . . -31.53(19) ?
    C31 N2 C34 C41 . . . . 50.5(2) ?
    C24 N2 C34 C41 . . . . -144.34(15) ?
    C31 N2 C34 C35 . . . . -77.02(19) ?
    C24 N2 C34 C35 . . . . 88.15(17) ?
    O2 C34 C35 C40 . . . . 129.85(16) ?
    N2 C34 C35 C40 . . . . 11.5(2) ?
    C41 C34 C35 C40 . . . . -114.00(17) ?
    O2 C34 C35 C36 . . . . -49.3(2) ?
    N2 C34 C35 C36 . . . . -167.72(14) ?
    C41 C34 C35 C36 . . . . 66.83(19) ?
    C40 C35 C36 C37 . . . . 0.6(3) ?
    C34 C35 C36 C37 . . . . 179.83(16) ?
    C35 C36 C37 C38 . . . . 0.2(3) ?
    C36 C37 C38 C39 . . . . -1.0(3) ?
    C36 C37 C38 F3 . . . . 179.34(16) ?
    F3 C38 C39 C40 . . . . -179.46(15) ?
    C37 C38 C39 C40 . . . . 0.9(3) ?
    C36 C35 C40 C39 . . . . -0.7(2) ?
    C34 C35 C40 C39 . . . . -179.91(15) ?
    C38 C39 C40 C35 . . . . 0.0(3) ?
    O2 C34 C41 C46 . . . . 122.00(16) ?
    N2 C34 C41 C46 . . . . -123.20(16) ?
    C35 C34 C41 C46 . . . . 2.8(2) ?
    O2 C34 C41 C42 . . . . -56.34(18) ?
    N2 C34 C41 C42 . . . . 58.46(18) ?
    C35 C34 C41 C42 . . . . -175.54(14) ?
    C46 C41 C42 C43 . . . . -0.5(2) ?
    C34 C41 C42 C43 . . . . 177.87(15) ?
    C41 C42 C43 C44 . . . . 0.1(3) ?
    C42 C43 C44 C45 . . . . 0.3(3) ?
    C42 C43 C44 F4 . . . . 179.35(16) ?
    F4 C44 C45 C46 . . . . -179.18(15) ?
    C43 C44 C45 C46 . . . . -0.1(3) ?
    C42 C41 C46 C45 . . . . 0.7(2) ?
    C34 C41 C46 C45 . . . . -177.62(15) ?
    C44 C45 C46 C41 . . . . -0.4(3) ?
loop_
    _geom_hbond_atom_site_label_D
    _geom_hbond_atom_site_label_H
    _geom_hbond_atom_site_label_A
    _geom_hbond_site_symmetry_A
    _geom_hbond_distance_DH
    _geom_hbond_distance_HA
    _geom_hbond_distance_DA
    _geom_hbond_angle_DHA
    C14 H14 Cg3 2_656 0.93 2.88 3.769(2) 159
    C29 H29 Cg5 1_455 0.93 2.93 3.747(2) 148
    C43 H43 Cg11 2_565 0.93 2.79 3.695(2) 165
    C40 H40 Cg9 . 0.93 2.74 3.3790(7) 127
