# Supplementary material for: 1,1-Bis(4-fluoro­phen­yl)-3,4-dihydro-1H-1,3-oxazino[3,4-a]indole
Source: Acta Crystallogr Sect E Struct Rep Online. 2008 Oct 31;64(Pt 11):o2227. doi: 10.1107/S160053680803376X (PMC2959698; doi:10.1107/S160053680803376X)
Supplement: Supplementary file 2 [file e-64-o2227-Isup2.hkl]

# 
# h,k,l, Fc-squared, Fo-squared, sigma(Fo-squared) and status flag 
# 
data_I
_shelx_title ' A in P-1' 
_shelx_refln_list_code          4 
_shelx_F_calc_maximum      221.01 
_exptl_crystal_F_000       752.00 
_reflns_d_resolution_high  0.8255 
 
loop_ 
 _symmetry_equiv_pos_as_xyz 
 'x, y, z' 
 '-x, -y, -z' 
 
_cell_length_a    10.9845 
_cell_length_b    11.2002 
_cell_length_c    15.1964 
_cell_angle_alpha  87.615 
_cell_angle_beta   80.751 
_cell_angle_gamma  76.990 
 
_shelx_F_squared_multiplier     1.000 
 
loop_ 
 _refln_index_h 
 _refln_index_k 
 _refln_index_l 
 _refln_F_squared_calc 
 _refln_F_squared_meas 
 _refln_F_squared_sigma 
 _refln_observed_status 
   2   0   0    14073.16    13213.92     84.70 o 
   3   0   0     3247.04     3267.86     22.07 o 
   4   0   0      175.09      174.60      3.82 o 
   5   0   0      303.84      295.72      5.54 o 
   6   0   0       16.04       13.33      2.97 o 
   7   0   0      128.45      131.43      5.44 o 
   8   0   0      666.77      650.24      9.25 o 
   9   0   0      108.26      105.16      8.19 o 
  10   0   0       64.22       59.18      6.83 o 
  11   0   0       19.49       16.84      5.46 o 
  12   0   0        1.03        4.10      4.55 o 
 -12   1   0        1.47       -0.91      3.64 o 
 -11   1   0        0.54       -0.46      3.19 o 
 -10   1   0        0.94       -1.37      3.19 o 
  -9   1   0        6.55        4.98      2.40 o 
  -8   1   0       13.66        9.10      2.40 o 
  -7   1   0      275.36      286.44      5.53 o 
  -6   1   0       68.88       67.97      2.74 o 
  -5   1   0      421.30      419.97      7.02 o 
  -4   1   0       55.85       51.25      1.93 o 
  -3   1   0       33.71       40.76      1.53 o 
  -2   1   0     8313.43     8004.74     60.84 o 
  -1   1   0      337.44      335.44      7.51 o 
   1   1   0       14.19       10.01      0.91 o 
   2   1   0      674.64      609.46      6.74 o 
   3   1   0     2797.56     2687.11     32.41 o 
   4   1   0     4709.50     4609.74     30.82 o 
   5   1   0     3305.60     3467.97     24.85 o 
   6   1   0      933.19      907.84      9.86 o 
   7   1   0      699.45      719.77      9.06 o 
   8   1   0      116.38      112.53      3.88 o 
   9   1   0      421.36      435.94      9.96 o 
  10   1   0       64.77       63.28      6.83 o 
  11   1   0      260.81      220.78     11.84 o 
  12   1   0       34.72       36.87      6.37 o 
 -12   2   0        0.16        0.91      4.55 o 
 -11   2   0        0.48        2.28      4.10 o 
 -10   2   0       51.31       54.17      7.28 o 
  -9   2   0        0.04        0.72      2.19 o 
  -8   2   0      446.48      475.70     14.11 o 
  -7   2   0      356.51      372.10      8.81 o 
  -6   2   0      145.00      156.77      3.93 o 
  -5   2   0      705.48      800.01      8.43 o 
  -4   2   0       92.82       98.62      3.69 o 
  -3   2   0       32.25       33.82      2.07 o 
  -2   2   0      339.39      313.38      7.74 o 
  -1   2   0       14.43       12.56      1.82 o 
   0   2   0     4075.53     3808.31     24.07 o 
   1   2   0       97.32       92.25      2.50 o 
   2   2   0      797.19      746.87      6.44 o 
   3   2   0     4505.58     4328.59     55.35 o 
   4   2   0        0.13       -0.46      0.79 o 
   5   2   0     1157.46     1187.36     12.09 o 
   6   2   0      131.47      123.77      4.84 o 
   7   2   0      109.41      115.28      3.54 o 
   8   2   0        0.19       -0.81      1.42 o 
   9   2   0      150.16      160.21      6.27 o 
  10   2   0      145.47      116.48      8.42 o 
  11   2   0       29.14       39.60      5.92 o 
  12   2   0       19.75       12.29      5.01 o 
  13   2   0        2.89       -0.91      4.55 o 
 -11   3   0        4.47        1.37      4.10 o 
 -10   3   0       16.51        9.10      4.55 o 
  -9   3   0       25.21       30.31      3.82 o 
  -8   3   0       12.51       17.30      3.05 o 
  -7   3   0      705.61      693.31     12.69 o 
  -6   3   0       11.16       14.57      2.40 o 
  -5   3   0      294.09      303.71      7.24 o 
  -4   3   0      796.11      890.89     12.39 o 
  -3   3   0      273.95      296.12     11.61 o 
  -2   3   0        0.20        2.96      1.29 o 
  -1   3   0      341.08      319.47      5.30 o 
   0   3   0       10.23        9.87      0.83 o 
   1   3   0      172.01      155.46      3.06 o 
   2   3   0       31.43       32.86      1.63 o 
   3   3   0       65.74       62.46      1.93 o 
   4   3   0        1.51        1.06      0.79 o 
   5   3   0      906.11      946.93     11.28 o 
   6   3   0      432.42      428.26      6.27 o 
   7   3   0      269.20      301.70      5.59 o 
   8   3   0       61.83       65.99      6.60 o 
   9   3   0      452.32      459.54     10.43 o 
  10   3   0      296.83      301.69     12.97 o 
  11   3   0       64.74       81.95      7.51 o 
 -11   4   0        6.97       12.75      5.46 o 
 -10   4   0        1.43       -3.19      3.64 o 
  -9   4   0       21.71       16.38      7.74 o 
  -8   4   0       40.39       28.93      3.82 o 
  -7   4   0      168.26      164.39      6.59 o 
  -6   4   0      250.23      224.76      6.91 o 
  -5   4   0       19.71       16.40      2.40 o 
  -4   4   0       54.56       60.06      3.54 o 
  -3   4   0     1820.43     1962.79     21.08 o 
  -2   4   0      252.19      263.71      5.77 o 
  -1   4   0       67.92       66.31      2.11 o 
   0   4   0     1447.65     1549.21     10.53 o 
   1   4   0      424.11      395.18      4.81 o 
   2   4   0       15.97       21.62      3.06 o 
   3   4   0      773.39      763.63      7.53 o 
   4   4   0        0.60        0.00      0.70 o 
   5   4   0      457.72      498.15      6.39 o 
   6   4   0       26.25       29.12      1.97 o 
   7   4   0       60.09       61.86      3.02 o 
   8   4   0        2.03        1.10      2.96 o 
   9   4   0       38.48       41.41      5.24 o 
  10   4   0       85.73       72.60      4.98 o 
  11   4   0        5.14       16.39      5.01 o 
  12   4   0        1.18       -1.37      4.10 o 
 -10   5   0        2.11       -2.96      2.58 o 
  -9   5   0        2.64        2.96      2.90 o 
  -8   5   0        0.60        2.85      2.73 o 
  -7   5   0      181.02      201.34      7.56 o 
  -6   5   0      178.60      179.99      7.06 o 
  -5   5   0       20.30       20.03      2.90 o 
  -4   5   0      162.47      166.50      5.95 o 
  -3   5   0      176.77      179.84      5.77 o 
  -2   5   0      132.82      139.92      3.16 o 
  -1   5   0      151.70      141.44      2.67 o 
   0   5   0       42.02       43.28      2.04 o 
   1   5   0      539.86      538.55      6.41 o 
   2   5   0       28.68       26.89      1.60 o 
   3   5   0        0.97        0.00      0.94 o 
   4   5   0     1398.70     1466.07     12.83 o 
   5   5   0        0.24        1.03      0.98 o 
   6   5   0     1124.90     1182.10     11.94 o 
   7   5   0        5.59        7.41      1.58 o 
   8   5   0       40.51       43.76      3.61 o 
   9   5   0        1.21       -1.82      3.19 o 
  10   5   0        0.36       -3.19      3.19 o 
  11   5   0       15.17        9.56      5.01 o 
  12   5   0        6.28        1.37      4.55 o 
 -10   6   0        0.09        7.15      3.37 o 
  -9   6   0        9.81        4.48      3.05 o 
  -8   6   0        4.31        3.29      2.72 o 
  -7   6   0        5.77        4.34      2.72 o 
  -6   6   0        0.98       -2.54      2.19 o 
  -5   6   0       15.68       17.86      5.46 o 
  -4   6   0       10.85        8.96      3.64 o 
  -3   6   0      298.26      309.23      8.65 o 
  -2   6   0       15.29        9.74      2.19 o 
  -1   6   0      255.31      255.33      4.94 o 
   0   6   0     1104.70     1102.90     10.87 o 
   1   6   0      414.06      409.93      5.88 o 
   2   6   0       68.00       66.80      3.73 o 
   3   6   0      739.12      724.51      8.16 o 
   4   6   0      160.63      172.56      3.75 o 
   5   6   0      305.21      350.35      7.15 o 
   6   6   0      112.32      125.30      5.03 o 
   7   6   0       46.07       47.47     10.70 o 
   8   6   0      209.37      213.50     11.38 o 
   9   6   0       16.82       18.66      5.46 o 
  10   6   0        0.46        5.92      4.10 o 
  11   6   0        2.38        2.73      4.55 o 
  12   6   0       16.73        2.73      4.55 o 
  -9   7   0        6.25        8.54      3.37 o 
  -8   7   0        7.67       12.34      3.54 o 
  -7   7   0        0.52        1.50      2.72 o 
  -6   7   0       53.00       63.57      6.83 o 
  -5   7   0       11.04       11.15      3.19 o 
  -4   7   0        8.16       12.13      4.10 o 
  -3   7   0        8.15        4.75      2.19 o 
  -2   7   0       27.65       33.56      3.40 o 
  -1   7   0       21.66       24.41      2.51 o 
   0   7   0       28.31       31.32      2.12 o 
   1   7   0      194.09      198.56      4.46 o 
   2   7   0      975.26     1065.48     11.05 o 
   3   7   0      124.61      124.67      3.53 o 
   4   7   0       32.74       36.09      3.05 o 
   5   7   0       37.29       34.36      3.05 o 
   6   7   0        4.06        1.20      1.82 o 
   7   7   0        1.50        0.00      3.19 o 
   8   7   0      109.01      106.07      8.65 o 
   9   7   0       54.92       59.18      7.74 o 
  10   7   0       34.04       33.23      6.83 o 
  11   7   0        0.25        0.46      4.10 o 
  12   7   0       12.61       26.40      7.28 o 
  -8   8   0       21.43       16.99      4.34 o 
  -7   8   0       80.85       85.78      6.27 o 
  -6   8   0       41.73       45.30      4.83 o 
  -5   8   0       25.49       25.50      3.86 o 
  -4   8   0      105.04      119.63      4.79 o 
  -3   8   0        9.94        6.79      2.05 o 
  -2   8   0      170.49      181.18      5.11 o 
  -1   8   0      117.00      120.84      4.10 o 
   0   8   0      178.25      205.59      6.12 o 
   1   8   0      233.33      235.40      5.14 o 
   2   8   0      259.17      265.12     11.15 o 
   3   8   0      121.15      130.52      9.33 o 
   4   8   0       32.92       36.72      3.37 o 
   5   8   0       54.24       56.78      4.15 o 
   6   8   0        2.29        3.19      2.25 o 
   7   8   0      108.95      116.08      8.65 o 
   8   8   0       17.28       11.38      4.55 o 
   9   8   0      165.15      155.68     11.38 o 
  10   8   0        0.37        2.73      4.10 o 
  11   8   0      112.67      113.35     10.93 o 
  12   8   0        0.50       -5.92      5.01 o 
  -7   9   0       23.49       30.37      3.59 o 
  -6   9   0       22.39       23.73      3.08 o 
  -5   9   0        3.22        5.52      2.18 o 
  -4   9   0       58.58       54.85      3.81 o 
  -3   9   0       39.61       45.19      3.36 o 
  -2   9   0      610.75      645.89     10.17 o 
  -1   9   0        0.16       -2.62      1.75 o 
   0   9   0        0.09        0.46      3.64 o 
   1   9   0        8.71        5.41      2.52 o 
   2   9   0        9.23        6.88      2.72 o 
   3   9   0       14.16       16.10      2.90 o 
   4   9   0       26.72       26.45      5.69 o 
   5   9   0        5.38        5.24      2.58 o 
   6   9   0      142.28      145.86      6.22 o 
   7   9   0       12.75       15.02      5.01 o 
   8   9   0        3.50        0.00      3.19 o 
   9   9   0        0.96        5.46      4.10 o 
  10   9   0        1.60       -0.46      4.55 o 
  11   9   0        0.04        2.73      5.01 o 
  -6  10   0       15.35       14.79      3.70 o 
  -5  10   0       11.95        6.93      2.60 o 
  -4  10   0      152.98      158.17      5.93 o 
  -3  10   0        8.91       17.70      3.45 o 
  -2  10   0       84.79       95.60      9.10 o 
  -1  10   0       71.57       76.48      8.19 o 
   0  10   0      362.81      338.23     14.57 o 
   1  10   0      172.16      171.62     10.47 o 
   2  10   0       21.15       15.48      5.01 o 
   3  10   0       36.68       28.02      4.78 o 
   4  10   0       12.40        9.32      3.05 o 
   5  10   0        4.02        4.10      2.72 o 
   6  10   0       13.97       17.75      5.46 o 
   7  10   0      231.68      241.72     13.20 o 
   8  10   0        5.70        0.91      3.64 o 
   9  10   0       63.97       68.74      8.65 o 
  10  10   0        1.33        5.92      5.01 o 
  -5  11   0        0.90        4.42      2.53 o 
  -4  11   0        0.02       -4.78      3.19 o 
  -3  11   0        1.81        4.10      4.55 o 
  -2  11   0        0.24       -5.01      4.10 o 
  -1  11   0       83.41       77.39      8.19 o 
   0  11   0        1.25       -2.28      4.10 o 
   1  11   0      114.62      130.65     10.01 o 
   2  11   0      187.82      208.49     12.29 o 
   3  11   0        1.14        5.92      4.55 o 
   4  11   0       90.33       94.50      5.95 o 
   5  11   0      232.04      228.45     10.24 o 
   6  11   0       44.78       43.70      6.83 o 
   7  11   0        6.29        5.01      4.10 o 
   8  11   0        0.00       -5.01      3.64 o 
   9  11   0        2.05        0.00      4.10 o 
  -3  12   0       13.75       12.29      5.46 o 
  -2  12   0        3.24        8.65      5.92 o 
  -1  12   0       18.83       15.93      6.37 o 
   0  12   0      111.96      133.38     10.93 o 
   1  12   0      122.02      131.56     10.47 o 
   2  12   0       23.59       35.96      6.83 o 
   3  12   0        0.72       -3.64      4.10 o 
   4  12   0       15.11       20.94      5.92 o 
   5  12   0      112.36      102.83      6.59 o 
   6  12   0        2.29        5.01      4.55 o 
   7  12   0        0.71        5.01      4.55 o 
   8  12   0       77.35       78.75      9.56 o 
   0  13   0        0.07       -3.64      4.55 o 
   1  13   0        0.30       -0.91      5.01 o 
   2  13   0       12.64       17.75      6.37 o 
   3  13   0        1.29        5.01      4.55 o 
   4  13   0        5.59        5.01      5.01 o 
   6  13   0       38.62       38.24      7.74 o 
  -6 -13   1        7.43        9.10      5.46 o 
  -5 -13   1        0.04       -3.64      5.01 o 
  -4 -13   1       11.80       11.38      5.46 o 
  -3 -13   1        0.57       -5.46      4.55 o 
  -2 -13   1       13.10       23.67      6.83 o 
  -1 -13   1       24.60       33.69      7.28 o 
   0 -13   1        0.29        2.73      5.01 o 
  -8 -12   1        0.01        7.74      5.46 o 
  -7 -12   1       27.37       24.13      6.83 o 
  -6 -12   1        3.91       -0.46      3.64 o 
  -5 -12   1        6.63        6.87      3.87 o 
  -4 -12   1        0.28       -0.46      4.10 o 
  -3 -12   1       15.08       17.75      5.92 o 
  -2 -12   1      174.64      200.75     12.75 o 
  -1 -12   1        0.53        1.82      4.10 o 
   0 -12   1        0.48        7.74      4.55 o 
   1 -12   1        5.04       -0.91      4.55 o 
   2 -12   1        2.30        1.37      4.55 o 
   3 -12   1       26.53       30.95      7.28 o 
  -9 -11   1        4.45        5.01      5.01 o 
  -8 -11   1        7.62       18.21      6.37 o 
  -7 -11   1       25.74       23.67      5.92 o 
  -6 -11   1        2.15       -1.66      5.01 o 
  -5 -11   1       46.97       45.89      4.83 o 
  -4 -11   1        0.02       -3.28      2.19 o 
  -3 -11   1       12.32       11.38      5.01 o 
  -2 -11   1      411.60      438.83     16.84 o 
  -1 -11   1       14.42       15.48      5.46 o 
   0 -11   1        6.39        4.55      4.55 o 
   1 -11   1       22.63       18.21      5.46 o 
   2 -11   1       26.14       22.76      6.37 o 
   3 -11   1        0.38        4.55      4.55 o 
   4 -11   1        8.01       -1.82      3.64 o 
   5 -11   1        0.13        8.19      5.01 o 
 -10 -10   1        3.39       -2.73      4.55 o 
  -9 -10   1        0.31       -4.78      3.19 o 
  -8 -10   1       40.02       33.23      6.83 o 
  -7 -10   1       55.99       46.43      7.28 o 
  -6 -10   1      397.55      419.95     11.21 o 
  -5 -10   1      156.35      154.49      7.24 o 
  -4 -10   1       96.97      107.33      7.51 o 
  -3 -10   1      641.02      634.10     26.63 o 
  -2 -10   1        1.22        2.17      2.84 o 
  -1 -10   1       36.39       35.51      5.92 o 
   0 -10   1        0.99       -4.10      4.10 o 
   1 -10   1       16.58       15.02      4.55 o 
   2 -10   1      102.91       98.78      9.10 o 
   3 -10   1       20.70       17.30      5.01 o 
   4 -10   1        1.28        0.41      1.89 o 
   5 -10   1        8.29       12.04      3.17 o 
   6 -10   1        0.25        3.03      2.02 o 
 -11  -9   1        5.57        0.46      4.55 o 
 -10  -9   1       10.00        3.19      4.55 o 
  -9  -9   1        8.59        6.37      4.55 o 
  -8  -9   1        9.78       15.02      5.46 o 
  -7  -9   1      339.13      333.68     15.02 o 
  -6  -9   1       25.15       26.24      4.78 o 
  -5  -9   1       57.34       61.44      8.65 o 
  -4  -9   1       40.98       44.34      4.01 o 
  -3  -9   1        0.00        2.15      4.10 o 
  -2  -9   1      165.62      179.16      6.59 o 
  -1  -9   1      209.06      212.06      7.11 o 
   0  -9   1      146.73      129.28      9.10 o 
   1  -9   1      237.92      219.42     11.38 o 
   2  -9   1        2.78        1.86      2.24 o 
   3  -9   1        0.26        0.17      1.71 o 
   4  -9   1        7.88        8.69      3.75 o 
   5  -9   1      112.71      113.80      9.56 o 
   6  -9   1        5.07        3.79      3.37 o 
   7  -9   1        6.83        7.28      3.86 o 
 -11  -8   1       17.67       19.57      6.83 o 
 -10  -8   1        8.78       13.66      5.46 o 
  -9  -8   1       66.01       58.27      7.74 o 
  -8  -8   1      177.82      154.32     10.47 o 
  -7  -8   1       68.39       66.92      7.28 o 
  -6  -8   1      309.18      302.66      8.62 o 
  -5  -8   1       25.22       26.30      3.87 o 
  -4  -8   1        7.78        9.27      2.50 o 
  -3  -8   1      388.99      418.12      9.66 o 
  -2  -8   1       26.64       32.69      3.05 o 
  -1  -8   1      138.42      159.39      5.90 o 
   0  -8   1        0.65       -1.18      1.52 o 
   1  -8   1       17.04       14.52      1.97 o 
   2  -8   1       46.10       47.03      2.83 o 
   3  -8   1       17.06       13.20      4.10 o 
   4  -8   1        0.80        2.70      2.72 o 
   5  -8   1       58.00       53.01      4.98 o 
   6  -8   1       29.40       24.41      4.01 o 
   7  -8   1      332.67      364.59     12.52 o 
   8  -8   1       94.85      111.18      7.24 o 
 -12  -7   1       10.69       10.47      5.92 o 
 -11  -7   1       35.24       38.24      7.74 o 
 -10  -7   1        0.14       -1.37      3.64 o 
  -9  -7   1       37.09       37.33      6.83 o 
  -8  -7   1      149.26      143.39     10.01 o 
  -7  -7   1      150.47      147.59      6.01 o 
  -6  -7   1      193.76      193.87      6.67 o 
  -5  -7   1       79.14       84.18      4.80 o 
  -4  -7   1      116.57      119.65      5.30 o 
  -3  -7   1        0.13        3.41      1.93 o 
  -2  -7   1       38.67       38.28      2.20 o 
  -1  -7   1       17.75       19.72      1.65 o 
   0  -7   1      361.01      379.51      5.13 o 
   1  -7   1       92.90      102.46      3.36 o 
   2  -7   1      484.88      509.00     16.62 o 
   3  -7   1       75.42       79.98      6.60 o 
   4  -7   1       42.25       40.58      3.86 o 
   5  -7   1      101.01      107.34      5.79 o 
   6  -7   1        4.96        0.67      2.40 o 
   7  -7   1       68.32       69.65      5.47 o 
   8  -7   1      111.93      116.50      7.08 o 
   9  -7   1        2.16        4.68      3.28 o 
 -12  -6   1       19.68       14.57      6.37 o 
 -11  -6   1        0.75        4.55      4.55 o 
 -10  -6   1        5.14        0.91      4.10 o 
  -9  -6   1       47.16       58.72      7.28 o 
  -8  -6   1       53.84       59.18      6.83 o 
  -7  -6   1      134.11      144.74      5.69 o 
  -6  -6   1       63.96       66.13      4.10 o 
  -5  -6   1        3.27        2.28      5.01 o 
  -4  -6   1       31.54       39.00      3.05 o 
  -3  -6   1        7.86        8.73      1.12 o 
  -2  -6   1        6.23       10.47      1.93 o 
  -1  -6   1      126.68      131.22      3.30 o 
   0  -6   1        0.90        1.47      0.89 o 
   1  -6   1      364.24      351.95      6.56 o 
   2  -6   1      744.34      813.63     15.02 o 
   3  -6   1       87.92       86.52      4.47 o 
   4  -6   1       28.07       23.42      3.05 o 
   5  -6   1       29.44       32.98      3.69 o 
   6  -6   1        4.40        2.55      2.73 o 
   7  -6   1       10.63       12.57      3.64 o 
   8  -6   1        7.99        8.28      3.64 o 
   9  -6   1        0.88        2.73      2.90 o 
  10  -6   1       27.06       19.12      6.37 o 
 -12  -5   1        6.63       11.84      5.46 o 
 -11  -5   1        6.26        2.73      4.10 o 
 -10  -5   1      431.96      423.81     16.84 o 
  -9  -5   1       55.80       58.27      7.28 o 
  -8  -5   1        0.36       -4.10      2.73 o 
  -7  -5   1       76.48       70.52      4.15 o 
  -6  -5   1       12.71       15.37      1.80 o 
  -5  -5   1      107.98      125.64      4.18 o 
  -4  -5   1       44.10       52.54      2.21 o 
  -3  -5   1      189.07      171.37      3.16 o 
  -2  -5   1      140.99      149.88      3.03 o 
  -1  -5   1      355.37      345.61      4.80 o 
   0  -5   1      726.61      717.07      6.41 o 
   1  -5   1     1503.99     1425.49     12.39 o 
   2  -5   1      258.02      242.00      3.87 o 
   3  -5   1      452.93      429.79      8.53 o 
   4  -5   1      367.42      380.20      8.53 o 
   5  -5   1       15.56       19.55      2.72 o 
   6  -5   1       43.68       45.10      4.01 o 
   7  -5   1      235.87      239.80     15.71 o 
   8  -5   1      132.20      138.45      6.74 o 
   9  -5   1        3.96        5.69      2.90 o 
  10  -5   1        4.30        1.37      4.10 o 
 -12  -4   1        5.56        1.37      4.55 o 
 -11  -4   1       17.72       15.48      5.01 o 
 -10  -4   1      123.89      143.85     10.01 o 
  -9  -4   1       57.70       54.78      4.55 o 
  -8  -4   1       16.32       21.16      2.95 o 
  -7  -4   1      322.45      315.58     12.52 o 
  -6  -4   1      480.81      534.82      7.20 o 
  -5  -4   1      328.66      339.82      5.19 o 
  -4  -4   1       15.45       22.91      1.40 o 
  -3  -4   1     1154.42     1109.96      9.69 o 
  -2  -4   1      977.42      952.48     11.57 o 
  -1  -4   1      188.69      182.87      2.98 o 
   0  -4   1       28.78       33.58      3.46 o 
   1  -4   1      437.22      457.63      5.27 o 
   2  -4   1        0.02        0.68      1.59 o 
   3  -4   1      703.67      731.25     10.78 o 
   4  -4   1      186.30      223.85      8.65 o 
   5  -4   1        8.83        6.13      2.07 o 
   6  -4   1        6.22        9.47      2.40 o 
   7  -4   1       30.15       30.49      3.50 o 
   8  -4   1        6.49        8.33      2.72 o 
   9  -4   1       43.99       36.37      4.78 o 
  10  -4   1        1.69        0.00      3.64 o 
  11  -4   1       12.80       11.38      5.46 o 
 -11  -3   1        8.25        8.03      3.05 o 
 -10  -3   1      136.50      120.00      7.97 o 
  -9  -3   1      347.63      369.64      9.27 o 
  -8  -3   1      174.71      174.03      7.97 o 
  -7  -3   1        7.05        6.44      1.47 o 
  -6  -3   1      166.08      161.13      3.95 o 
  -5  -3   1      496.80      526.93      6.71 o 
  -4  -3   1       33.77       36.41      1.80 o 
  -3  -3   1      212.46      189.74      3.02 o 
  -2  -3   1       46.47       49.85      2.58 o 
  -1  -3   1     1439.70     1336.32     13.52 o 
   0  -3   1      325.91      349.63      5.25 o 
   1  -3   1     1969.95     1809.23     17.20 o 
   2  -3   1      119.60      129.27      5.24 o 
   3  -3   1       94.47       85.39      3.64 o 
   4  -3   1       78.25       92.01      3.86 o 
   5  -3   1      256.93      266.07     18.89 o 
   6  -3   1       45.14       52.25      3.69 o 
   7  -3   1        1.91        0.08      1.75 o 
   8  -3   1        6.11        6.33      6.37 o 
   9  -3   1       40.14       44.79      4.27 o 
  10  -3   1       67.95       57.36      7.28 o 
  11  -3   1       15.32       21.40      6.37 o 
 -12  -2   1       48.85       55.08      7.28 o 
 -11  -2   1        0.36        5.01      3.64 o 
 -10  -2   1       35.93       28.85      4.78 o 
  -9  -2   1        0.23        1.05      2.07 o 
  -8  -2   1        1.01        2.73      1.58 o 
  -7  -2   1       49.15       58.80      2.87 o 
  -6  -2   1      512.98      583.50      7.65 o 
  -5  -2   1      804.92      846.95      8.98 o 
  -4  -2   1       52.98       43.74      1.80 o 
  -3  -2   1      324.25      337.45      4.19 o 
  -2  -2   1      236.52      213.13      4.01 o 
  -1  -2   1      499.75      496.43     10.93 o 
   0  -2   1       11.83        8.65      1.09 o 
   1  -2   1       98.03       97.02      2.72 o 
   2  -2   1        8.78        8.65      1.29 o 
   3  -2   1       64.95       55.35      2.58 o 
   4  -2   1        3.85        6.30      1.52 o 
   5  -2   1     1041.15     1001.81     16.71 o 
   6  -2   1      100.16      109.96      2.98 o 
   7  -2   1       68.68       73.25      4.15 o 
   8  -2   1      388.78      413.51     10.24 o 
   9  -2   1      567.77      538.52     17.75 o 
  10  -2   1       41.71       38.69      6.37 o 
  11  -2   1       10.84       10.01      4.55 o 
  12  -2   1        0.28        2.73      4.10 o 
 -12  -1   1        8.26        8.19      4.55 o 
 -11  -1   1       17.35       21.40      5.46 o 
 -10  -1   1       18.00       19.57      5.01 o 
  -9  -1   1       95.05      102.94      5.30 o 
  -8  -1   1      630.95      644.74     11.62 o 
  -7  -1   1      368.98      367.65      6.37 o 
  -6  -1   1      621.63      610.09      9.47 o 
  -5  -1   1     1358.49     1283.13     11.90 o 
  -4  -1   1      918.67      956.43      9.01 o 
  -3  -1   1     1843.59     1774.65     15.51 o 
  -2  -1   1     2080.70     2009.67     14.08 o 
  -1  -1   1     3987.26     3973.72     31.54 o 
   0  -1   1     3063.21     2924.33     33.69 o 
   1  -1   1     1577.38     1557.78     13.52 o 
   2  -1   1      598.85      524.07      6.41 o 
   3  -1   1     1911.28     1916.55     20.73 o 
   4  -1   1      167.22      194.30      3.34 o 
   5  -1   1      453.96      482.29      6.12 o 
   6  -1   1       34.72       33.08      1.85 o 
   7  -1   1      199.96      181.06      4.37 o 
   8  -1   1       62.71       62.44      3.94 o 
   9  -1   1       42.89       50.53      6.37 o 
  10  -1   1        0.21       -3.64      3.19 o 
  11  -1   1        4.83        6.83      4.10 o 
  12  -1   1        0.02       -0.91      4.10 o 
 -12   0   1        0.01       -1.82      3.64 o 
 -11   0   1       31.96       30.04      6.37 o 
 -10   0   1        0.61       -1.37      3.19 o 
  -9   0   1     1023.28     1002.51     23.22 o 
  -8   0   1       44.27       45.34      4.89 o 
  -7   0   1      187.80      192.01      4.72 o 
  -6   0   1      554.42      564.59      7.69 o 
  -5   0   1     2184.80     2204.10     17.78 o 
  -4   0   1     1026.49      999.87      9.45 o 
  -3   0   1     5329.69     5374.71     35.42 o 
  -2   0   1     2616.65     2469.08     16.91 o 
  -1   0   1     2749.64     2673.50     30.50 o 
   2   0   1      693.47      710.14     10.47 o 
   3   0   1     9665.75     9216.39     57.11 o 
   4   0   1      235.95      257.81      3.99 o 
   5   0   1     1759.05     1795.90     14.75 o 
   6   0   1      435.69      466.90      6.50 o 
   7   0   1      104.15      117.27      3.57 o 
   8   0   1        1.93        0.71      1.67 o 
   9   0   1      227.93      231.25     11.38 o 
  10   0   1      172.67      181.63     10.47 o 
  11   0   1        0.01        2.73      3.64 o 
  12   0   1        0.10        4.55      4.10 o 
 -12   1   1        3.15        9.10      5.01 o 
 -11   1   1       11.19        8.65      4.55 o 
 -10   1   1       52.05       49.62      6.83 o 
  -9   1   1        5.10        4.78      2.58 o 
  -8   1   1      612.46      618.00     15.02 o 
  -7   1   1      153.11      153.81      4.22 o 
  -6   1   1      174.70      186.39      4.66 o 
  -5   1   1      960.81      971.97     10.01 o 
  -4   1   1     1687.35     1700.06     13.97 o 
  -3   1   1      225.03      222.94      4.75 o 
  -2   1   1     5532.54     5423.03     34.60 o 
  -1   1   1      749.78      675.37      7.08 o 
   1   1   1     3327.67     3125.53     35.51 o 
   2   1   1    12747.67    12013.86     94.18 o 
   3   1   1      339.34      308.40      5.01 o 
   4   1   1     2631.91     2583.18     18.51 o 
   5   1   1        7.12        9.78      1.21 o 
   6   1   1      160.27      163.35      3.75 o 
   7   1   1        4.05        5.52      1.53 o 
   8   1   1       42.52       39.68      3.19 o 
   9   1   1      221.99      212.13      7.06 o 
  10   1   1        2.82        0.46      3.64 o 
  11   1   1        9.63       17.30      5.01 o 
  12   1   1       11.46        9.56      4.55 o 
  13   1   1        0.48        1.37      4.10 o 
 -12   2   1        0.40        7.28      5.01 o 
 -11   2   1        0.56        3.64      4.10 o 
 -10   2   1        1.66        4.55      4.10 o 
  -9   2   1      309.90      310.87      9.79 o 
  -8   2   1      324.66      302.59      8.53 o 
  -7   2   1        1.46        3.29      2.07 o 
  -6   2   1      153.01      153.76      3.81 o 
  -5   2   1       44.22       53.31      2.26 o 
  -4   2   1       19.19       17.86      1.32 o 
  -3   2   1      241.73      228.46      3.63 o 
  -2   2   1     1976.75     1821.35     17.38 o 
  -1   2   1     4033.50     3788.94     30.74 o 
   0   2   1        4.10       -2.25      1.50 o 
   1   2   1     1073.11     1050.43      8.12 o 
   2   2   1     7252.45     6868.74    171.62 o 
   3   2   1     4132.35     3897.82     32.15 o 
   4   2   1      121.92      129.14      2.76 o 
   5   2   1     3726.87     3729.87     26.09 o 
   6   2   1     4449.34     4788.79     33.37 o 
   7   2   1       75.88       74.68      3.01 o 
   8   2   1      128.84      158.88      5.79 o 
   9   2   1      185.70      187.56      6.76 o 
  10   2   1       64.19       58.60      6.83 o 
  11   2   1        0.32        5.46      4.10 o 
  12   2   1        7.08        8.65      5.01 o 
  13   2   1        9.36        9.10      5.01 o 
 -11   3   1        6.86       10.93      5.01 o 
 -10   3   1       60.94       59.63      7.74 o 
  -9   3   1        0.00        3.41      2.58 o 
  -8   3   1      360.10      358.96      9.78 o 
  -7   3   1        0.02       -0.11      2.07 o 
  -6   3   1      152.38      161.87      5.95 o 
  -5   3   1       64.34       72.86      3.86 o 
  -4   3   1        2.81        6.09      1.11 o 
  -3   3   1     2316.93     2367.01     38.92 o 
  -2   3   1     2364.58     2297.62     22.05 o 
  -1   3   1      495.79      479.26      4.53 o 
   0   3   1       37.89       33.02      1.58 o 
   1   3   1      127.72      130.21      3.86 o 
   2   3   1      306.51      273.21      3.63 o 
   3   3   1      477.94      493.53      5.44 o 
   4   3   1      155.34      165.12      3.11 o 
   5   3   1      153.01      155.73      8.38 o 
   6   3   1       44.17       39.27      2.17 o 
   7   3   1      145.55      163.27      3.86 o 
   8   3   1       48.62       40.40      4.78 o 
   9   3   1      868.43      873.61     14.80 o 
  10   3   1       91.70       87.13      5.30 o 
  11   3   1       11.50       12.05      3.05 o 
  12   3   1        9.18       15.02      5.01 o 
 -11   4   1        1.10        1.82      4.10 o 
 -10   4   1       30.91       25.82      4.18 o 
  -9   4   1        7.09        3.00      3.19 o 
  -8   4   1      164.12      165.45      8.42 o 
  -7   4   1       68.50       67.84      4.83 o 
  -6   4   1        7.14        5.01      2.25 o 
  -5   4   1       71.22       69.72      4.18 o 
  -4   4   1      154.71      151.68      5.15 o 
  -3   4   1      111.46      118.26      4.51 o 
  -2   4   1     1304.22     1395.64     11.78 o 
  -1   4   1        8.14        8.40      0.91 o 
   0   4   1       18.77       21.53      1.39 o 
   1   4   1      106.95      116.73      3.28 o 
   2   4   1      127.55      116.44      3.09 o 
   3   4   1      297.38      305.65      6.81 o 
   4   4   1       49.35       39.35      2.09 o 
   5   4   1      588.71      542.80      7.47 o 
   6   4   1       13.90       18.76      2.45 o 
   7   4   1        2.65        1.33      1.21 o 
   8   4   1      378.56      369.83      8.74 o 
   9   4   1      178.72      169.28      6.55 o 
  10   4   1       50.22       60.66      4.66 o 
  11   4   1        3.26       -0.61      2.40 o 
  12   4   1        0.43        0.91      4.10 o 
 -10   5   1        0.03       -2.25      2.72 o 
  -9   5   1        1.17        6.44      3.05 o 
  -8   5   1       29.66       24.01      3.86 o 
  -7   5   1       42.82       45.10      4.18 o 
  -6   5   1       62.75       68.28      4.83 o 
  -5   5   1        4.60        6.23      2.07 o 
  -4   5   1        1.29        0.00      1.61 o 
  -3   5   1     1396.77     1434.28     17.86 o 
  -2   5   1      418.90      472.93      5.15 o 
  -1   5   1     1068.54     1111.49      9.01 o 
   0   5   1      295.63      268.24      4.52 o 
   1   5   1      620.05      633.82      7.25 o 
   2   5   1      638.70      660.41      7.29 o 
   3   5   1     1038.54     1072.56     10.20 o 
   4   5   1      206.52      242.55      5.28 o 
   5   5   1      113.17      105.59      4.29 o 
   6   5   1       59.32       62.65      2.66 o 
   7   5   1        0.01        1.09      1.52 o 
   8   5   1       54.81       52.59      3.87 o 
   9   5   1       87.70       96.64      6.60 o 
  10   5   1       39.09       21.40      5.46 o 
  11   5   1       60.43       55.08      7.74 o 
  12   5   1        0.08       -2.28      4.10 o 
  13   5   1       10.94       19.57      6.83 o 
 -10   6   1        0.00       -1.14      3.22 o 
  -9   6   1        0.50        1.72      5.01 o 
  -8   6   1       36.09       35.65      4.51 o 
  -7   6   1      101.26      102.88      6.12 o 
  -6   6   1        1.16       -1.76      2.19 o 
  -5   6   1        3.87        0.81      4.32 o 
  -4   6   1      180.38      195.58      6.59 o 
  -3   6   1       37.83       33.23      4.55 o 
  -2   6   1        0.68        1.01      1.12 o 
  -1   6   1       97.16       81.85      2.41 o 
   0   6   1        0.39        0.78      1.12 o 
   1   6   1      215.73      212.14      4.72 o 
   2   6   1      723.08      702.31      8.16 o 
   3   6   1      999.71     1002.23     10.29 o 
   4   6   1       71.22       89.88      5.21 o 
   5   6   1       58.98       54.77      2.47 o 
   6   6   1       42.81       45.72      2.62 o 
   7   6   1      192.43      218.51     10.93 o 
   8   6   1      265.05      251.74     12.29 o 
   9   6   1      214.35      233.98     12.29 o 
  10   6   1       70.64       63.28      7.74 o 
  11   6   1       34.77       23.22      6.37 o 
  12   6   1        3.60        4.10      5.01 o 
  -9   7   1        0.17       -3.19      2.90 o 
  -8   7   1        6.16        8.44      4.78 o 
  -7   7   1       48.76       50.15      5.15 o 
  -6   7   1       44.65       42.42      4.78 o 
  -5   7   1       18.30       22.64      3.54 o 
  -4   7   1       22.81       22.89      2.51 o 
  -3   7   1        0.08       -0.24      1.39 o 
  -2   7   1       12.86       20.66      2.18 o 
  -1   7   1       93.61       90.61      3.40 o 
   0   7   1       93.30       87.07      3.04 o 
   1   7   1      338.96      307.37     10.54 o 
   2   7   1       15.41       11.96      1.65 o 
   3   7   1       71.93       66.92      2.95 o 
   4   7   1      173.96      169.75      4.13 o 
   5   7   1       19.42       17.35      5.24 o 
   6   7   1       89.54       88.17      4.59 o 
   7   7   1       27.28       28.22      5.46 o 
   8   7   1       30.34       25.49      5.46 o 
   9   7   1        3.81        8.65      4.55 o 
  10   7   1       54.25       40.51      6.83 o 
  11   7   1       16.70       23.22      6.37 o 
  12   7   1        0.28       -6.15      4.10 o 
  -8   8   1       57.02       71.92      6.11 o 
  -7   8   1        9.42        8.21      2.51 o 
  -6   8   1       38.58       31.96      3.46 o 
  -5   8   1        4.69        3.73      1.87 o 
  -4   8   1       17.82       19.17      2.60 o 
  -3   8   1       59.70       62.75      3.66 o 
  -2   8   1       59.09       60.69      5.97 o 
  -1   8   1      178.00      183.45      6.34 o 
   0   8   1        1.18        1.82      1.75 o 
   1   8   1       22.75       23.93      2.27 o 
   2   8   1      226.97      227.10      5.09 o 
   3   8   1        0.07        0.91      1.93 o 
   4   8   1        8.20        9.10      2.40 o 
   5   8   1        7.72        8.39      2.19 o 
   6   8   1        0.49        0.46      1.93 o 
   7   8   1       28.33       19.57      5.01 o 
   8   8   1       31.59       22.76      5.46 o 
   9   8   1       12.83       15.48      5.92 o 
  10   8   1      112.31      119.27     10.47 o 
  11   8   1        1.43       -1.37      4.55 o 
  12   8   1        0.68       -1.82      5.01 o 
  -7   9   1       74.28       66.11      8.56 o 
  -6   9   1       34.97       33.27      7.63 o 
  -5   9   1       23.57       21.61      2.93 o 
  -4   9   1        0.01       -3.35      2.75 o 
  -3   9   1        5.07        3.08      2.76 o 
  -2   9   1      140.15      151.11     13.20 o 
  -1   9   1       30.66       27.08      3.41 o 
   0   9   1        8.04        5.01      3.41 o 
   1   9   1        2.22       -0.07      2.07 o 
   2   9   1       57.02       61.10      4.15 o 
   3   9   1        0.87       -1.59      1.93 o 
   4   9   1       26.29       24.61      5.24 o 
   5   9   1       26.70       32.28      3.50 o 
   6   9   1      101.06       99.69      8.65 o 
   7   9   1       60.74       55.08      7.28 o 
   8   9   1       98.96      101.51      9.56 o 
   9   9   1       51.26       55.54      7.74 o 
  10   9   1        5.67        1.37      4.10 o 
  11   9   1        6.55        7.74      5.46 o 
  -6  10   1        0.36        3.02      2.24 o 
  -5  10   1        0.15       -0.74      2.12 o 
  -4  10   1       12.73       10.48      2.60 o 
  -3  10   1        2.45        8.60      3.41 o 
  -2  10   1      151.62      170.39      7.19 o 
  -1  10   1        3.82        3.64      4.10 o 
   0  10   1        1.46        6.37      4.10 o 
   1  10   1        8.03        5.46      4.10 o 
   2  10   1      316.02      338.67      9.32 o 
   3  10   1        1.29       -1.64      2.40 o 
   4  10   1        1.25        1.68      2.96 o 
   5  10   1        5.20        1.24      2.40 o 
   6  10   1        2.12        0.91      3.64 o 
   7  10   1       71.60       73.75      8.19 o 
   8  10   1       39.74       52.35      7.74 o 
   9  10   1        9.93       11.38      5.46 o 
  10  10   1       20.49       15.48      5.01 o 
  -5  11   1        0.07       -3.30      2.20 o 
  -4  11   1        3.30       -1.37      2.58 o 
  -3  11   1       61.65       67.37      8.65 o 
  -2  11   1        0.05       -0.46      4.55 o 
  -1  11   1       48.26       55.99      7.74 o 
   0  11   1       13.35        9.56      5.01 o 
   1  11   1       47.87       42.79      6.83 o 
   2  11   1      101.85       98.33      8.65 o 
   3  11   1        1.20        4.55      4.10 o 
   4  11   1       26.59       23.65      3.69 o 
   5  11   1       44.19       47.52      4.66 o 
   6  11   1      129.04      150.22     10.93 o 
   7  11   1      109.38      106.98     10.01 o 
   8  11   1       69.26       78.75      9.56 o 
   9  11   1        6.19       12.75      5.46 o 
  -3  12   1        7.03       10.01      5.46 o 
  -2  12   1       13.75       13.66      5.92 o 
  -1  12   1        4.55        4.10      5.01 o 
   0  12   1        0.20       -5.46      4.10 o 
   1  12   1       15.75       11.38      5.46 o 
   2  12   1        2.61        2.73      4.55 o 
   3  12   1       27.78       27.31      6.37 o 
   4  12   1        0.16       -1.82      4.10 o 
   5  12   1       13.18       17.30      5.46 o 
   6  12   1       12.02       13.66      5.46 o 
   7  12   1       60.36       60.54      8.65 o 
   8  12   1        7.11       -4.10      3.64 o 
   0  13   1        5.31        0.46      5.92 o 
   1  13   1       10.23       10.93      5.92 o 
   2  13   1       12.70        9.10      5.46 o 
   3  13   1       27.31       21.85      6.37 o 
   4  13   1        1.03       -0.46      4.10 o 
   6  13   1        4.82        8.19      5.01 o 
  -5 -13   2        2.63       15.48      6.37 o 
  -4 -13   2        4.71        1.82      5.46 o 
  -3 -13   2       30.53       20.03      5.92 o 
  -2 -13   2       10.76       14.57      5.92 o 
  -1 -13   2       33.74       42.34      8.19 o 
   0 -13   2        0.05        2.73      4.55 o 
  -8 -12   2        5.63        2.73      5.01 o 
  -7 -12   2       27.88       38.24      7.28 o 
  -6 -12   2        0.03        2.57      3.87 o 
  -5 -12   2        0.23       -0.71      2.84 o 
  -4 -12   2        1.52       -5.46      4.10 o 
  -3 -12   2       15.25       13.66      5.92 o 
  -2 -12   2       20.76       26.40      6.83 o 
  -1 -12   2       27.42       39.60      7.28 o 
   0 -12   2       37.00       42.79      7.28 o 
   1 -12   2        0.04       -1.82      4.55 o 
   2 -12   2        5.46       14.57      5.92 o 
   3 -12   2       18.94       20.94      6.83 o 
  -9 -11   2       32.24       32.78      7.28 o 
  -8 -11   2        5.31        1.37      4.55 o 
  -7 -11   2       84.58       94.23      9.56 o 
  -6 -11   2       71.59       87.11      6.27 o 
  -5 -11   2      100.62       98.83      6.27 o 
  -4 -11   2       31.32       39.65      5.92 o 
  -3 -11   2      126.45      139.75     10.47 o 
  -2 -11   2        5.54       15.93      5.46 o 
  -1 -11   2        2.17        0.00      3.64 o 
   0 -11   2        1.97        0.46      4.55 o 
   1 -11   2        2.26        2.28      4.55 o 
   2 -11   2      213.30      221.24     13.20 o 
   3 -11   2       41.41       45.07      7.74 o 
   4 -11   2        1.44        8.65      5.01 o 
   5 -11   2        0.35       -0.46      4.55 o 
 -10 -10   2        1.67        1.37      4.10 o 
  -9 -10   2        6.80       15.02      5.46 o 
  -8 -10   2        0.35        2.28      4.10 o 
  -7 -10   2       13.93        4.55      3.64 o 
  -6 -10   2        0.67        2.46      2.72 o 
  -5 -10   2       35.35       31.17      4.01 o 
  -4 -10   2      128.61      127.84      6.59 o 
  -3 -10   2      409.06      416.17     10.78 o 
  -2 -10   2      152.04      154.52      6.87 o 
  -1 -10   2      188.67      170.25     10.47 o 
   0 -10   2      518.62      548.54     18.66 o 
   1 -10   2        3.25        1.82      4.10 o 
   2 -10   2      318.30      325.03     15.02 o 
   3 -10   2       38.96       39.60      6.83 o 
   4 -10   2        0.03       -3.64      3.64 o 
   5 -10   2       34.35       28.07      3.36 o 
   6 -10   2        3.20        4.06      2.14 o 
 -11  -9   2        1.79        6.83      5.92 o 
 -10  -9   2        9.91        7.74      5.46 o 
  -9  -9   2        0.05        4.10      4.55 o 
  -8  -9   2       84.21       78.30      8.65 o 
  -7  -9   2       15.62       17.03      3.87 o 
  -6  -9   2       67.43       66.52      4.98 o 
  -5  -9   2      225.92      242.43      8.20 o 
  -4  -9   2       24.84       25.61      3.54 o 
  -3  -9   2        0.75        2.62      2.52 o 
  -2  -9   2      163.45      176.29      6.87 o 
  -1  -9   2       79.07       85.97      4.92 o 
   0  -9   2        0.47       -0.46      4.10 o 
   1  -9   2       58.40       55.99      6.83 o 
   2  -9   2        2.67        0.46      3.64 o 
   3  -9   2      354.31      360.77      7.62 o 
   4  -9   2      196.07      196.29      7.84 o 
   5  -9   2       21.32       15.98      3.54 o 
   6  -9   2        4.59        2.25      3.05 o 
   7  -9   2        1.59       -4.08      2.72 o 
 -11  -8   2       26.64       25.04      6.83 o 
 -10  -8   2        3.42       -3.64      3.64 o 
  -9  -8   2        9.00       10.01      5.46 o 
  -8  -8   2       98.57      102.42      9.10 o 
  -7  -8   2        4.31        4.64      2.40 o 
  -6  -8   2       24.47       28.32      8.19 o 
  -5  -8   2       35.51       37.71      3.69 o 
  -4  -8   2       23.95       23.06      3.05 o 
  -3  -8   2        1.30       -0.46      1.93 o 
  -2  -8   2       47.60       48.16      3.86 o 
  -1  -8   2      408.58      417.19      9.27 o 
   0  -8   2      680.22      691.93     18.66 o 
   1  -8   2        8.00        6.25      1.71 o 
   2  -8   2      257.26      262.66     12.29 o 
   3  -8   2        0.00       -1.82      2.07 o 
   4  -8   2       91.65       91.42      5.44 o 
   5  -8   2        2.50        5.56      3.19 o 
   6  -8   2       91.18       90.57      6.12 o 
   7  -8   2      151.51      149.06      7.71 o 
   8  -8   2       47.76       43.95      7.97 o 
 -12  -7   2        0.00       -6.15      4.10 o 
 -11  -7   2        4.02        0.46      4.55 o 
 -10  -7   2       14.96       11.84      5.01 o 
  -9  -7   2      189.27      196.20     11.84 o 
  -8  -7   2        0.04        2.28      3.64 o 
  -7  -7   2        1.12        0.70      2.07 o 
  -6  -7   2        0.12       -2.50      1.93 o 
  -5  -7   2      182.22      188.73      6.55 o 
  -4  -7   2      465.56      473.58      9.96 o 
  -3  -7   2        2.07        3.64      1.93 o 
  -2  -7   2       93.35       96.92      6.37 o 
  -1  -7   2      369.75      397.04      6.11 o 
   0  -7   2        0.03       -0.11      1.12 o 
   1  -7   2       32.44       26.86      4.55 o 
   2  -7   2       91.34       92.76      4.59 o 
   3  -7   2       81.72       80.78      7.28 o 
   4  -7   2        9.58        8.35      2.72 o 
   5  -7   2        0.10        1.73      2.40 o 
   6  -7   2        2.72       -0.21      2.40 o 
   7  -7   2        5.42        6.18      3.64 o 
   8  -7   2       33.23       35.51      7.28 o 
   9  -7   2        8.11        5.92      3.22 o 
 -12  -6   2        0.01       -4.10      4.10 o 
 -11  -6   2        2.48       -5.46      3.64 o 
 -10  -6   2        0.29       -3.64      3.64 o 
  -9  -6   2       63.44       70.10      7.74 o 
  -8  -6   2        7.42        8.19      4.10 o 
  -7  -6   2       56.84       59.71      4.27 o 
  -6  -6   2      182.95      173.35      6.09 o 
  -5  -6   2      164.66      179.69      6.09 o 
  -4  -6   2      505.49      492.34      9.78 o 
  -3  -6   2       76.61       76.09      3.86 o 
  -2  -6   2        9.25       12.42      1.14 o 
  -1  -6   2      438.91      420.56      5.78 o 
   0  -6   2     1689.02     1797.72     12.81 o 
   1  -6   2      138.81      139.77      3.43 o 
   2  -6   2        1.74        2.57      1.75 o 
   3  -6   2      139.61      147.55      5.44 o 
   4  -6   2        1.57        4.10      1.93 o 
   5  -6   2       42.31       41.20      3.86 o 
   6  -6   2       65.88       62.78      4.66 o 
   7  -6   2       19.29       13.34      3.22 o 
   8  -6   2       32.63       37.34      6.60 o 
   9  -6   2       25.45       19.06      3.82 o 
  10  -6   2        0.02        1.37      4.55 o 
 -12  -5   2        3.14       -2.73      4.10 o 
 -11  -5   2        9.64       13.66      5.46 o 
 -10  -5   2        4.39        0.91      3.64 o 
  -9  -5   2        1.15       -3.19      3.19 o 
  -8  -5   2       19.88       22.36      5.46 o 
  -7  -5   2      120.71      138.59      5.69 o 
  -6  -5   2      111.33      116.19      6.60 o 
  -5  -5   2      491.25      549.01     18.44 o 
  -4  -5   2       48.05       41.20      1.56 o 
  -3  -5   2       27.55       28.22      2.58 o 
  -2  -5   2      592.53      603.85      9.66 o 
  -1  -5   2       24.52       26.02      1.45 o 
   0  -5   2        5.30        4.05      0.98 o 
   1  -5   2      200.38      206.11      3.83 o 
   2  -5   2      266.69      285.66      4.88 o 
   3  -5   2       77.26       71.15      4.10 o 
   4  -5   2        5.03        7.63      2.07 o 
   5  -5   2       29.87       32.55      3.22 o 
   6  -5   2        0.47       -2.19      1.75 o 
   7  -5   2       44.13       49.63      4.34 o 
   8  -5   2       21.64       23.71      3.50 o 
   9  -5   2       10.27        7.47      5.92 o 
  10  -5   2        7.91        3.64      4.55 o 
 -12  -4   2       17.22       16.84      5.92 o 
 -11  -4   2        2.50        3.64      4.10 o 
 -10  -4   2        0.03       -1.37      3.64 o 
  -9  -4   2        8.85        4.10      3.64 o 
  -8  -4   2       57.06       65.13      4.27 o 
  -7  -4   2      303.49      302.10      5.85 o 
  -6  -4   2      288.16      303.16      5.46 o 
  -5  -4   2      542.61      560.76      7.12 o 
  -4  -4   2      117.20      109.65      3.21 o 
  -3  -4   2     1692.19     1618.76     17.85 o 
  -2  -4   2       29.77       34.69      2.25 o 
  -1  -4   2     1535.47     1474.95     25.49 o 
   0  -4   2     1821.12     1847.80     14.27 o 
   1  -4   2      587.18      585.96      8.35 o 
   2  -4   2      262.52      281.30      5.90 o 
   3  -4   2      356.22      345.37      7.24 o 
   4  -4   2      589.94      607.57     10.30 o 
   5  -4   2      118.77      145.08      5.30 o 
   6  -4   2      114.64      119.37      5.30 o 
   7  -4   2       18.88       13.98      2.90 o 
   8  -4   2      241.66      243.79     15.02 o 
   9  -4   2       15.60       13.53      5.46 o 
  10  -4   2      130.79      108.80      9.56 o 
  11  -4   2        0.05       -2.73      3.64 o 
 -11  -3   2      258.73      228.52     12.29 o 
 -10  -3   2       30.74       26.68      3.69 o 
  -9  -3   2      121.08      106.16      5.44 o 
  -8  -3   2      148.19      155.83      4.58 o 
  -7  -3   2       10.68       10.32      2.22 o 
  -6  -3   2        0.49        1.71      1.16 o 
  -5  -3   2      403.23      421.64      5.94 o 
  -4  -3   2     1318.17     1348.63     11.82 o 
  -3  -3   2       62.89       64.54      1.79 o 
  -2  -3   2      324.05      318.63      5.95 o 
  -1  -3   2       33.26       34.14      4.78 o 
   0  -3   2        1.28        1.68      0.72 o 
   1  -3   2      259.38      250.45      3.60 o 
   2  -3   2      495.22      493.02      7.56 o 
   3  -3   2     1115.73     1046.61     13.43 o 
   4  -3   2      897.59      916.17     12.39 o 
   5  -3   2        6.50        7.28      1.93 o 
   6  -3   2       51.25       50.22      3.37 o 
   7  -3   2      215.48      220.53      6.87 o 
   8  -3   2      145.81      139.57      6.09 o 
   9  -3   2       25.33       23.22      5.46 o 
  10  -3   2       22.45       34.60      6.37 o 
  11  -3   2        2.70        8.65      5.01 o 
 -11  -2   2       22.13       14.11      4.55 o 
 -10  -2   2       29.71       33.19      6.15 o 
  -9  -2   2        1.53        3.54      2.07 o 
  -8  -2   2        9.52        7.24      1.92 o 
  -7  -2   2      682.97      708.76      9.41 o 
  -6  -2   2       28.74       41.94      2.27 o 
  -5  -2   2      941.70      992.66     10.20 o 
  -4  -2   2      183.33      199.65      3.60 o 
  -3  -2   2     1071.65     1045.41      9.82 o 
  -2  -2   2     4090.85     4162.88     34.59 o 
  -1  -2   2     7358.14     6953.92     76.93 o 
   0  -2   2    44898.06    44840.51    342.81 o 
   1  -2   2      311.31      266.08      3.46 o 
   2  -2   2        2.83        3.64      1.29 o 
   3  -2   2      608.78      574.97      8.20 o 
   4  -2   2       61.08       57.18      2.03 o 
   5  -2   2      319.22      366.31      5.18 o 
   6  -2   2       15.73       16.43      1.61 o 
   7  -2   2        2.08        2.23      1.75 o 
   8  -2   2       49.30       52.89      3.82 o 
   9  -2   2      124.58      141.57      9.56 o 
  10  -2   2       85.85       83.31      8.19 o 
  11  -2   2       14.24       20.03      5.92 o 
  12  -2   2        3.44        2.28      4.55 o 
 -12  -1   2        0.64        3.19      4.10 o 
 -11  -1   2       57.06       53.26      6.83 o 
 -10  -1   2       26.06       25.95      5.46 o 
  -9  -1   2      796.92      815.60     12.09 o 
  -8  -1   2      127.80      128.72      5.82 o 
  -7  -1   2      180.01      173.92      4.73 o 
  -6  -1   2     1280.15     1272.84     12.87 o 
  -5  -1   2      143.64      162.81      3.85 o 
  -4  -1   2       64.20       59.00      2.27 o 
  -3  -1   2      201.21      189.44      3.40 o 
  -2  -1   2    13334.56    12620.17     78.13 o 
  -1  -1   2      782.21      738.18      8.20 o 
   0  -1   2        0.29       -1.02      0.68 o 
   1  -1   2     1614.77     1474.79     10.60 o 
   2  -1   2       82.18       71.56      1.80 o 
   3  -1   2       58.47       58.84      1.80 o 
   4  -1   2       28.73       32.65      1.53 o 
   5  -1   2      138.29      153.55      3.83 o 
   6  -1   2       64.35       57.78      2.51 o 
   7  -1   2      360.48      394.12      6.29 o 
   8  -1   2       72.46       86.16      4.59 o 
   9  -1   2      388.10      385.57     14.57 o 
  10  -1   2       86.35       83.76      8.19 o 
  11  -1   2       24.67       17.75      5.46 o 
  12  -1   2        3.07       -0.91      3.64 o 
 -12   0   2        1.32        4.55      4.55 o 
 -11   0   2       66.25       66.01      7.74 o 
 -10   0   2        6.40        5.46      4.10 o 
  -9   0   2      626.40      631.60     15.02 o 
  -8   0   2       23.27       18.57      2.27 o 
  -7   0   2      341.53      347.28      6.48 o 
  -6   0   2      128.36      119.34      3.59 o 
  -5   0   2      148.44      189.89      4.11 o 
  -4   0   2      733.36      689.16      7.79 o 
  -3   0   2     2230.02     2166.31     16.29 o 
  -2   0   2     4901.75     4782.50     31.01 o 
  -1   0   2     7519.06     7064.94     37.81 o 
   0   0   2      160.24      152.97      2.10 o 
   1   0   2     7906.62     7648.31    111.30 o 
   2   0   2      843.53      802.26     11.84 o 
   3   0   2     4346.17     4162.88     27.32 o 
   4   0   2      145.15      115.72      3.84 o 
   5   0   2     1961.71     2052.01     16.23 o 
   6   0   2       27.19       37.14      2.07 o 
   7   0   2      163.55      159.04      4.05 o 
   8   0   2      107.47      101.13      5.46 o 
   9   0   2        0.07       -0.91      3.19 o 
  10   0   2        0.17       -0.91      3.19 o 
  11   0   2       20.01       20.94      5.46 o 
  12   0   2        3.28        4.10      4.10 o 
 -12   1   2       40.75       50.07      7.74 o 
 -11   1   2        0.13        0.91      4.10 o 
 -10   1   2      124.60      122.00      9.10 o 
  -9   1   2      254.58      269.67      8.35 o 
  -8   1   2      131.72      138.76      5.95 o 
  -7   1   2       31.45       36.95      2.53 o 
  -6   1   2      200.92      199.19      4.61 o 
  -5   1   2      208.27      224.99      4.53 o 
  -4   1   2        8.98        4.70      1.05 o 
  -3   1   2       20.54       17.33      1.21 o 
  -2   1   2      333.43      326.73      8.66 o 
  -1   1   2        4.14        3.21      0.99 o 
   0   1   2       30.09       16.58      1.12 o 
   1   1   2     1357.03     1271.88     16.84 o 
   2   1   2     3434.15     3264.65     27.03 o 
   3   1   2      963.45      938.27     10.46 o 
   4   1   2     3028.30     2951.28     26.39 o 
   5   1   2       19.84       13.39      1.26 o 
   6   1   2     2185.38     2361.87     19.36 o 
   7   1   2      224.69      222.52      5.02 o 
   8   1   2      152.31      147.64      8.88 o 
   9   1   2       36.40       30.16      3.50 o 
  10   1   2      434.14      401.50     15.02 o 
  11   1   2       50.50       56.45      7.28 o 
  12   1   2        0.00        4.55      4.55 o 
  13   1   2       15.62       25.95      6.83 o 
 -11   2   2        1.89        2.28      4.10 o 
 -10   2   2        0.45        0.68      2.58 o 
  -9   2   2       50.26       50.12      5.01 o 
  -8   2   2       35.50       49.23     11.38 o 
  -7   2   2      265.34      264.85      7.73 o 
  -6   2   2        1.86       -0.11      1.21 o 
  -5   2   2       63.07       72.40      4.61 o 
  -4   2   2      287.39      291.80      4.68 o 
  -3   2   2      233.88      228.12      3.75 o 
  -2   2   2     2316.67     2308.98     18.80 o 
  -1   2   2      621.46      582.15      5.03 o 
   0   2   2    48843.75    45100.32    279.53 o 
   1   2   2      557.84      521.35      5.14 o 
   2   2   2     4850.07     4673.71     37.47 o 
   3   2   2     2128.28     2073.42     22.08 o 
   4   2   2      439.68      456.96      7.38 o 
   5   2   2       87.47       83.99      3.41 o 
   6   2   2      420.97      432.18      6.80 o 
   7   2   2        0.21        1.16      1.82 o 
   8   2   2      564.49      535.28     14.57 o 
   9   2   2       38.91       42.12      3.86 o 
  10   2   2       19.21        7.63      2.72 o 
  11   2   2        1.38       -4.78      3.19 o 
  12   2   2        0.20        3.19      4.10 o 
  13   2   2        1.04        1.82      4.55 o 
 -11   3   2       19.68        8.19      5.01 o 
 -10   3   2        1.79       -4.10      3.19 o 
  -9   3   2       10.28       10.52      4.10 o 
  -8   3   2      140.97      139.64      8.88 o 
  -7   3   2      101.27       98.22      6.60 o 
  -6   3   2      257.82      265.59      8.65 o 
  -5   3   2      113.74      119.09      4.83 o 
  -4   3   2     1326.40     1325.16     12.26 o 
  -3   3   2        2.54        3.60      1.40 o 
  -2   3   2      383.56      417.32      4.63 o 
  -1   3   2        3.44        3.94      0.83 o 
   0   3   2       22.08       21.97      1.90 o 
   1   3   2     1532.46     1498.31     11.73 o 
   2   3   2     1903.46     1807.22     16.52 o 
   3   3   2      803.63      732.72      7.02 o 
   4   3   2        0.65        2.21      2.77 o 
   5   3   2        1.84        4.40      1.11 o 
   6   3   2      352.38      381.26     10.47 o 
   7   3   2      233.26      227.65      7.74 o 
   8   3   2       95.83       97.44      5.92 o 
   9   3   2       73.69       76.10      4.83 o 
  10   3   2       19.41       17.77      3.37 o 
  11   3   2       24.90       19.45      4.32 o 
  12   3   2        5.45        8.19      4.55 o 
  13   3   2        3.88        8.19      4.55 o 
 -11   4   2        8.80        7.74      5.46 o 
 -10   4   2        2.58        2.16      3.05 o 
  -9   4   2       96.69      106.65      6.44 o 
  -8   4   2       51.86       50.43      4.78 o 
  -7   4   2        5.76        7.06      2.58 o 
  -6   4   2       19.32       15.73      4.32 o 
  -5   4   2        1.39        1.53      3.19 o 
  -4   4   2       48.58       55.09      3.54 o 
  -3   4   2      666.67      688.24      7.62 o 
  -2   4   2       22.59       28.23      1.47 o 
  -1   4   2      414.65      374.23      4.44 o 
   0   4   2    13033.63    13148.94     81.30 o 
   1   4   2     1239.14     1168.30     17.98 o 
   2   4   2     1965.80     1908.03     14.86 o 
   3   4   2      155.76      163.82      3.25 o 
   4   4   2        3.48        5.22      1.24 o 
   5   4   2     1516.53     1650.40     23.77 o 
   6   4   2      187.39      200.37      3.90 o 
   7   4   2     1100.42     1078.80     15.36 o 
   8   4   2      224.67      220.82      8.65 o 
   9   4   2        9.72        8.92      3.19 o 
  10   4   2       63.81       68.07      4.98 o 
  11   4   2       38.54       42.41      7.06 o 
  12   4   2        0.87        2.50      4.32 o 
 -10   5   2        1.66        0.51      2.96 o 
  -9   5   2        3.03        2.96      2.90 o 
  -8   5   2       66.57       58.45      4.98 o 
  -7   5   2        0.72       -0.79      2.40 o 
  -6   5   2       42.45       42.77      4.01 o 
  -5   5   2      218.44      236.85     13.88 o 
  -4   5   2      100.16      120.88      5.15 o 
  -3   5   2       91.18       91.71      3.50 o 
  -2   5   2        4.35        5.95      1.10 o 
  -1   5   2       18.54       21.29      1.43 o 
   0   5   2       99.01      104.29      4.50 o 
   1   5   2      142.69      155.29      3.48 o 
   2   5   2     1581.72     1676.99     14.80 o 
   3   5   2       36.29       36.22      1.97 o 
   4   5   2      983.10     1040.82     10.29 o 
   5   5   2       21.55       17.32      2.15 o 
   6   5   2      177.22      193.79      4.24 o 
   7   5   2        7.64        6.86      2.07 o 
   8   5   2       32.07       33.69      3.28 o 
   9   5   2      143.38      141.38      6.22 o 
  10   5   2      155.19      156.33      8.19 o 
  11   5   2       39.74       33.69      6.37 o 
  12   5   2        0.03       -5.46      3.64 o 
  13   5   2        4.43        6.37      5.46 o 
  -9   6   2        9.25        7.97      3.54 o 
  -8   6   2       10.40        1.16      3.87 o 
  -7   6   2       54.77       43.53      4.51 o 
  -6   6   2       25.35       28.69      3.86 o 
  -5   6   2       15.69       22.77      3.37 o 
  -4   6   2       32.47       34.26      2.87 o 
  -3   6   2        0.07        0.62      2.51 o 
  -2   6   2      105.43      106.99      3.66 o 
  -1   6   2       66.46       73.29      2.79 o 
   0   6   2     1502.75     1669.73     24.03 o 
   1   6   2      431.83      445.50      6.37 o 
   2   6   2      178.10      204.19      5.00 o 
   3   6   2     1687.41     1753.50     15.42 o 
   4   6   2       66.29       65.70      2.66 o 
   5   6   2       22.91       20.06      1.75 o 
   6   6   2        5.06        6.87      1.44 o 
   7   6   2        0.00        1.41      1.75 o 
   8   6   2       45.08       53.66      4.78 o 
   9   6   2      306.03      302.27     14.11 o 
  10   6   2       81.59       79.66      8.65 o 
  11   6   2      178.70      215.77     13.20 o 
  12   6   2        8.57       10.01      5.46 o 
  -9   7   2        0.90        0.19      2.20 o 
  -8   7   2        3.53        5.27      2.24 o 
  -7   7   2       41.55       35.06      3.48 o 
  -6   7   2       83.26       79.86      4.37 o 
  -5   7   2        4.93        2.72      2.25 o 
  -4   7   2       54.77       62.50      3.76 o 
  -3   7   2        8.40        4.80      1.80 o 
  -2   7   2       30.65       31.54      2.44 o 
  -1   7   2        0.41       -0.81      3.19 o 
   0   7   2        0.50        0.91      1.31 o 
   1   7   2       24.96       18.54      2.22 o 
   2   7   2        3.76        2.73      1.31 o 
   3   7   2        2.65        1.19      1.86 o 
   4   7   2      375.11      385.78     10.25 o 
   5   7   2       11.93       13.59      1.71 o 
   6   7   2       13.22       18.66      4.55 o 
   7   7   2        0.00        3.19      3.19 o 
   8   7   2       47.80       47.34      6.83 o 
   9   7   2      187.71      199.84     12.29 o 
  10   7   2       10.85        7.28      4.55 o 
  11   7   2       12.53       17.30      5.92 o 
  12   7   2       23.00       15.93      6.37 o 
  -8   8   2       15.88       11.02      3.88 o 
  -7   8   2        0.10        0.91      2.10 o 
  -6   8   2        0.06       -2.16      2.33 o 
  -5   8   2        3.05        5.57      2.18 o 
  -4   8   2       41.75       37.30      3.15 o 
  -3   8   2       40.37       42.11      4.45 o 
  -2   8   2       69.55       77.39      4.80 o 
  -1   8   2        3.81        3.68      1.93 o 
   0   8   2       75.38       76.35      4.15 o 
   1   8   2       12.45       14.07      1.92 o 
   2   8   2       37.76       46.17      2.68 o 
   3   8   2      217.59      216.99      6.04 o 
   4   8   2       25.57       22.10      2.90 o 
   5   8   2       19.29       23.40      3.41 o 
   6   8   2       36.16       37.33      5.46 o 
   7   8   2      243.67      214.86     11.38 o 
   8   8   2      212.43      191.19     11.38 o 
   9   8   2       12.40       21.40      5.92 o 
  10   8   2       79.03       82.85      9.10 o 
  11   8   2        4.80        3.19      4.55 o 
  12   8   2        0.23       -3.64      5.01 o 
  -7   9   2        2.11       -3.27      2.18 o 
  -6   9   2        0.20       -2.70      1.80 o 
  -5   9   2        1.87        2.59      2.44 o 
  -4   9   2        4.41        4.03      3.34 o 
  -3   9   2      165.19      155.46      5.42 o 
  -2   9   2       77.12       63.00      4.80 o 
  -1   9   2       96.69       88.35      4.92 o 
   0   9   2        0.78        0.14      2.07 o 
   1   9   2      514.76      509.91      8.92 o 
   2   9   2       57.32       53.40      3.86 o 
   3   9   2        0.36       -1.70      1.75 o 
   4   9   2        4.49        7.88      2.52 o 
   5   9   2        0.52       -0.46      1.93 o 
   6   9   2        6.42        0.46      3.64 o 
   7   9   2       18.07       24.13      5.46 o 
   8   9   2       14.92       11.38      4.55 o 
   9   9   2        2.90       12.75      5.01 o 
  10   9   2       32.04       38.24      7.74 o 
  11   9   2       20.04       30.50      7.74 o 
  -6  10   2        0.08       -0.20      2.02 o 
  -5  10   2        0.03       -2.96      1.97 o 
  -4  10   2       77.02       76.59      5.90 o 
  -3  10   2        0.47        0.91      2.58 o 
  -2  10   2      124.61      123.47      6.55 o 
  -1  10   2        0.00       -3.11      2.07 o 
   0  10   2       73.34       74.33      4.80 o 
   1  10   2      135.71      130.65      9.10 o 
   2  10   2       73.02       88.83      5.30 o 
   3  10   2       75.22       82.40      5.15 o 
   4  10   2       58.94       69.43      4.83 o 
   5  10   2      132.67      141.31      6.83 o 
   6  10   2        5.75        8.19      4.55 o 
   7  10   2       69.98       64.19      7.74 o 
   8  10   2       84.78       86.95      9.10 o 
   9  10   2        3.69       -2.28      4.10 o 
  10  10   2        9.84        2.73      4.55 o 
  -4  11   2       21.63       24.46      4.47 o 
  -3  11   2        8.23        5.07      3.37 o 
  -2  11   2        8.85       12.75      5.46 o 
  -1  11   2        4.84        9.10      5.01 o 
   0  11   2        0.33        1.37      4.55 o 
   1  11   2        0.13        2.73      3.64 o 
   2  11   2       28.72       18.21      5.46 o 
   3  11   2        1.30        0.91      3.64 o 
   4  11   2        0.59        0.24      7.51 o 
   5  11   2       52.66       59.63      7.28 o 
   6  11   2       93.42      101.06      9.10 o 
   7  11   2       80.65      110.16     10.01 o 
   8  11   2       30.87       34.14      7.28 o 
   9  11   2        0.41       -4.55      4.10 o 
  10  11   2        2.30       -4.55      4.10 o 
  -3  12   2        1.41       -2.28      4.55 o 
  -2  12   2        0.03        6.83      5.46 o 
  -1  12   2        9.41        4.10      4.55 o 
   0  12   2        4.45       14.57      6.37 o 
   1  12   2        0.64        8.65      5.01 o 
   2  12   2        9.48       12.75      5.46 o 
   3  12   2       17.81       21.85      5.46 o 
   4  12   2       99.95       95.60      8.65 o 
   5  12   2       42.40       36.42      6.37 o 
   6  12   2        0.02       -3.64      3.64 o 
   7  12   2        2.49       -2.73      4.10 o 
   8  12   2       94.04       80.57     10.01 o 
   0  13   2        1.07        2.73      5.46 o 
   1  13   2        7.77       12.75      5.92 o 
   2  13   2        0.42        3.19      5.01 o 
   3  13   2        0.13       -4.55      4.10 o 
   4  13   2        2.68        4.10      4.55 o 
   6  13   2       15.38        9.56      5.46 o 
  -5 -13   3        0.72        8.19      5.92 o 
  -4 -13   3        0.34        5.92      5.46 o 
  -3 -13   3        6.41        3.64      5.92 o 
  -2 -13   3       19.95       18.21      6.37 o 
  -1 -13   3       50.90       47.34      8.65 o 
   0 -13   3        0.40       -1.82      5.01 o 
  -7 -12   3        3.90       -0.46      3.64 o 
  -6 -12   3        3.03        5.44      5.69 o 
  -5 -12   3        4.73        4.27      3.64 o 
  -4 -12   3        4.04       -0.46      4.55 o 
  -3 -12   3       12.80       20.48      6.37 o 
  -2 -12   3        6.26       10.01      5.46 o 
  -1 -12   3        2.16       -1.37      4.55 o 
   0 -12   3        0.10        0.00      4.55 o 
   1 -12   3        7.66        4.10      5.01 o 
   2 -12   3        8.17       10.47      5.92 o 
   3 -12   3        1.21        3.64      4.55 o 
  -9 -11   3        2.95       -0.46      4.10 o 
  -8 -11   3        0.02        5.46      4.55 o 
  -7 -11   3       62.30       57.36      7.74 o 
  -6 -11   3        0.43       -0.20      2.84 o 
  -5 -11   3       43.70       48.25      4.83 o 
  -4 -11   3       26.30       19.43      3.69 o 
  -3 -11   3        0.02        0.46      4.10 o 
  -2 -11   3       16.38       24.58      5.92 o 
  -1 -11   3        4.83        7.74      5.01 o 
   0 -11   3        7.82       10.93      5.01 o 
   1 -11   3       28.80       30.95      6.83 o 
   2 -11   3        7.34        8.19      5.01 o 
   3 -11   3       28.25       35.51      6.83 o 
   4 -11   3       12.83       14.11      5.92 o 
   5 -11   3       14.36       26.40      7.28 o 
 -10 -10   3       32.25       33.23      7.74 o 
  -9 -10   3       15.90       18.66      6.37 o 
  -8 -10   3        8.59       15.02      5.46 o 
  -7 -10   3       18.74       24.57      4.78 o 
  -6 -10   3        9.51        8.29      3.05 o 
  -5 -10   3        6.28        7.48      4.55 o 
  -4 -10   3      272.55      292.69      9.49 o 
  -3 -10   3      260.63      265.64     11.61 o 
  -2 -10   3       52.49       66.46      7.74 o 
  -1 -10   3       62.97       50.07      6.83 o 
   0 -10   3        0.74        0.46      4.10 o 
   1 -10   3       28.00       26.86      5.46 o 
   2 -10   3        0.02        2.73      4.10 o 
   3 -10   3       74.40       79.66      8.19 o 
   4 -10   3        1.08       -4.78      3.19 o 
   5 -10   3        1.40       -0.46      4.10 o 
   6 -10   3       13.86       12.18      7.97 o 
 -10  -9   3       19.11       28.68      7.74 o 
  -9  -9   3       30.63       26.40      6.83 o 
  -8  -9   3      145.38      135.66     10.47 o 
  -7  -9   3       67.39       60.46      4.98 o 
  -6  -9   3      261.15      278.28      9.00 o 
  -5  -9   3        9.04        1.37      6.37 o 
  -4  -9   3       66.14       66.93      4.83 o 
  -3  -9   3        2.28        0.24      3.64 o 
  -2  -9   3     1272.88     1303.19     19.28 o 
  -1  -9   3       12.37       12.85      2.96 o 
   0  -9   3     1000.53      990.56     24.58 o 
   1  -9   3      338.08      346.42     14.57 o 
   2  -9   3      178.16      189.83     11.38 o 
   3  -9   3      153.98      142.97      6.41 o 
   4  -9   3        2.42        1.62      3.41 o 
   5  -9   3       92.03       80.71      5.95 o 
   6  -9   3        2.17        1.37      2.90 o 
   7  -9   3        0.73       -0.69      3.05 o 
 -11  -8   3        2.74        4.10      5.01 o 
 -10  -8   3        3.18        4.10      4.55 o 
  -9  -8   3       15.10       11.84      5.46 o 
  -8  -8   3       30.85       22.31      5.46 o 
  -7  -8   3      103.20      103.62      5.77 o 
  -6  -8   3      376.53      399.15     10.43 o 
  -5  -8   3      123.89      120.18      8.19 o 
  -4  -8   3       42.95       54.23      4.18 o 
  -3  -8   3      312.67      325.91      8.85 o 
  -2  -8   3      625.73      656.26     12.22 o 
  -1  -8   3      116.24      106.95      6.15 o 
   0  -8   3       21.79       13.66      4.10 o 
   1  -8   3      105.09      102.88      7.74 o 
   2  -8   3      234.73      226.99      7.11 o 
   3  -8   3      584.82      591.21     11.99 o 
   4  -8   3      101.86       93.00      5.44 o 
   5  -8   3      491.83      488.55     11.90 o 
   6  -8   3       30.67       29.39      4.10 o 
   7  -8   3       13.96       10.93      3.54 o 
   8  -8   3       10.36        5.01      5.01 o 
 -11  -7   3        0.04       -5.01      4.10 o 
 -10  -7   3       43.38       46.43      7.28 o 
  -9  -7   3       21.24       20.48      5.92 o 
  -8  -7   3       21.80       25.14     10.24 o 
  -7  -7   3        2.26        2.09      2.40 o 
  -6  -7   3        4.94        6.56      4.10 o 
  -5  -7   3        0.61        0.21      3.19 o 
  -4  -7   3       19.13       16.56      6.83 o 
  -3  -7   3       58.61       48.86      3.54 o 
  -2  -7   3      380.91      401.17      8.85 o 
  -1  -7   3       46.32       41.79      3.17 o 
   0  -7   3      185.42      194.82      3.47 o 
   1  -7   3      220.02      207.62      6.01 o 
   2  -7   3      126.24      134.18      5.36 o 
   3  -7   3        1.37        0.81      2.07 o 
   4  -7   3       82.76       70.56      8.88 o 
   5  -7   3        0.24       -3.38      4.55 o 
   6  -7   3       14.79       16.87      3.37 o 
   7  -7   3        0.00       -3.11      2.07 o 
   8  -7   3       39.42       31.73      4.51 o 
   9  -7   3       31.14       32.06      4.80 o 
 -12  -6   3        3.97       -5.01      4.10 o 
 -11  -6   3        1.30        7.74      5.01 o 
 -10  -6   3       20.48       14.11      5.46 o 
  -9  -6   3       31.29       29.59      6.37 o 
  -8  -6   3       41.90       42.45      7.06 o 
  -7  -6   3      679.36      680.70     12.89 o 
  -6  -6   3      456.70      442.88     10.04 o 
  -5  -6   3       11.23       10.73      2.40 o 
  -4  -6   3      270.75      272.29      7.24 o 
  -3  -6   3       19.87       16.44      2.25 o 
  -2  -6   3       26.42       24.27      2.96 o 
  -1  -6   3      116.56      126.11      3.54 o 
   0  -6   3        0.09       -0.92      0.98 o 
   1  -6   3      249.08      270.53      4.85 o 
   2  -6   3       75.05       70.92      2.64 o 
   3  -6   3       86.81       89.45      7.28 o 
   4  -6   3       21.35       21.20      2.72 o 
   5  -6   3       18.87       22.36      3.87 o 
   6  -6   3       61.69       68.18      4.83 o 
   7  -6   3       46.26       57.33      4.98 o 
   8  -6   3      129.81      136.05      7.24 o 
   9  -6   3        4.40        8.84      4.10 o 
  10  -6   3        1.19        1.82      4.55 o 
 -12  -5   3        2.54       -4.10      4.10 o 
 -11  -5   3       22.95       26.40      6.37 o 
 -10  -5   3       22.96       29.59      5.92 o 
  -9  -5   3       40.76       36.87      6.37 o 
  -8  -5   3      379.87      348.61      9.19 o 
  -7  -5   3       25.60       19.85      2.84 o 
  -6  -5   3       77.49       70.17      6.37 o 
  -5  -5   3      629.97      623.04     15.02 o 
  -4  -5   3        1.07        0.71      1.82 o 
  -3  -5   3      335.18      297.57      9.10 o 
  -2  -5   3     1339.19     1367.03     16.74 o 
  -1  -5   3       12.89       15.08      0.86 o 
   0  -5   3        7.12        4.70      1.01 o 
   1  -5   3      310.54      312.05      9.39 o 
   2  -5   3       12.11        7.65      1.37 o 
   3  -5   3      135.06      127.80      4.80 o 
   4  -5   3       27.32       28.51      4.55 o 
   5  -5   3       26.04       22.36      2.90 o 
   6  -5   3        5.15        2.24      2.07 o 
   7  -5   3        5.82        1.85      2.40 o 
   8  -5   3       80.20       72.89     10.93 o 
   9  -5   3       94.58       96.96      9.56 o 
  10  -5   3        2.31       -3.19      4.10 o 
 -12  -4   3        6.57        5.46      5.01 o 
 -11  -4   3        0.36        0.00      4.10 o 
 -10  -4   3        6.77       16.39      5.01 o 
  -9  -4   3       22.50       11.38      4.10 o 
  -8  -4   3       11.66       10.58      2.73 o 
  -7  -4   3      295.83      300.08     12.97 o 
  -6  -4   3       51.54       43.06      2.39 o 
  -5  -4   3      617.34      628.27      7.66 o 
  -4  -4   3        3.44        3.34      0.79 o 
  -3  -4   3      572.15      570.23      9.64 o 
  -2  -4   3       31.87       43.82      2.72 o 
  -1  -4   3       44.77       47.50      2.72 o 
   0  -4   3       51.31       52.58      1.93 o 
   1  -4   3      253.73      279.45      4.32 o 
   2  -4   3      800.54      806.97      8.15 o 
   3  -4   3       14.90       17.03      2.07 o 
   4  -4   3       10.25       11.61      1.93 o 
   5  -4   3       98.01       90.26      4.78 o 
   6  -4   3        7.91        6.09      2.07 o 
   7  -4   3        8.40       12.09      2.72 o 
   8  -4   3       39.11       40.19      4.15 o 
   9  -4   3        3.46        1.82      3.64 o 
  10  -4   3       57.10       51.89      7.74 o 
  11  -4   3        5.09       12.75      5.92 o 
 -11  -3   3        2.13        1.82      4.10 o 
 -10  -3   3      286.70      305.91     13.66 o 
  -9  -3   3        2.20        0.14      1.53 o 
  -8  -3   3       40.40       39.92      4.43 o 
  -7  -3   3       57.95       53.90      4.57 o 
  -6  -3   3       45.29       54.48      2.60 o 
  -5  -3   3      116.68      134.63      3.46 o 
  -4  -3   3        2.39        0.24      1.34 o 
  -3  -3   3      362.31      360.07      3.60 o 
  -2  -3   3      238.76      235.95      5.30 o 
  -1  -3   3    10710.60    10649.23     82.40 o 
   0  -3   3      371.87      355.04      4.40 o 
   1  -3   3      342.64      378.54      4.75 o 
   2  -3   3       15.85       16.35      1.26 o 
   3  -3   3     1757.20     1665.51     23.22 o 
   4  -3   3        4.65        8.90      1.45 o 
   5  -3   3      379.15      424.87      8.35 o 
   6  -3   3       29.20       30.34      5.92 o 
   7  -3   3       30.36       36.42      3.37 o 
   8  -3   3        3.82        3.06      2.19 o 
   9  -3   3      167.72      138.84      9.56 o 
  10  -3   3       19.80       15.48      5.01 o 
  11  -3   3       11.49        6.37      5.01 o 
 -11  -2   3        0.20        0.91      3.64 o 
 -10  -2   3       16.15       13.76      5.46 o 
  -9  -2   3       57.22       59.92      3.72 o 
  -8  -2   3       65.18       72.65      3.50 o 
  -7  -2   3      249.29      250.86      5.58 o 
  -6  -2   3       30.96       28.99      3.18 o 
  -5  -2   3      835.54      839.30      9.40 o 
  -4  -2   3      170.91      193.33      3.74 o 
  -3  -2   3        6.34        6.20      0.98 o 
  -2  -2   3     1084.11     1072.30      9.27 o 
  -1  -2   3     6223.14     5964.50     47.80 o 
   0  -2   3       19.93       15.24      1.04 o 
   1  -2   3     1098.75     1081.29      9.01 o 
   2  -2   3      349.06      344.04      4.34 o 
   3  -2   3      516.59      501.58      5.69 o 
   4  -2   3       32.53       40.52      3.54 o 
   5  -2   3      152.62      144.19      3.23 o 
   6  -2   3      511.26      551.52      7.12 o 
   7  -2   3      248.84      265.50      6.99 o 
   8  -2   3      177.02      172.45      6.01 o 
   9  -2   3        7.18       18.66      5.01 o 
  10  -2   3      175.09      157.96     10.93 o 
  11  -2   3        0.30        7.74      4.55 o 
  12  -2   3       12.93       12.75      5.46 o 
 -12  -1   3        0.48       -3.19      3.64 o 
 -11  -1   3       25.24       26.40      5.46 o 
 -10  -1   3        8.84        6.83      4.10 o 
  -9  -1   3      555.23      579.82     10.91 o 
  -8  -1   3       63.10       67.76      3.50 o 
  -7  -1   3      125.03      140.67      5.58 o 
  -6  -1   3      849.85      882.48     10.51 o 
  -5  -1   3     1565.30     1629.05     14.70 o 
  -4  -1   3     1071.09     1043.98     10.31 o 
  -3  -1   3       55.89       64.18      2.07 o 
  -2  -1   3      265.17      248.90      4.47 o 
  -1  -1   3     3097.20     2885.01     23.90 o 
   0  -1   3    13180.10    12926.91     82.39 o 
   1  -1   3     9569.25     8979.35     55.54 o 
   2  -1   3     3353.57     3290.71     24.91 o 
   3  -1   3      550.59      551.06      7.14 o 
   4  -1   3       52.49       62.48      2.02 o 
   5  -1   3      380.30      415.89      6.82 o 
   6  -1   3        8.72        8.58      2.99 o 
   7  -1   3       88.41       82.81      4.52 o 
   8  -1   3      158.81      144.76      8.65 o 
   9  -1   3      194.73      204.85     10.93 o 
  10  -1   3      144.27      116.99      9.10 o 
  11  -1   3       77.38       71.47      8.19 o 
  12  -1   3        0.23        3.19      4.55 o 
 -12   0   3       45.79       25.95      6.37 o 
 -11   0   3       18.78       11.38      5.01 o 
 -10   0   3      100.35       84.22      7.74 o 
  -9   0   3        4.46        5.41      2.72 o 
  -8   0   3      602.65      585.45      9.37 o 
  -7   0   3      264.49      268.78      7.66 o 
  -6   0   3       80.57       86.69      3.32 o 
  -5   0   3       12.24        9.43      1.47 o 
  -4   0   3        7.35        9.94      1.31 o 
  -3   0   3       61.51       60.18      2.27 o 
  -2   0   3      135.60      136.24      2.38 o 
  -1   0   3     2096.32     2072.18     14.97 o 
   0   0   3       21.36       17.92      1.05 o 
   1   0   3      154.02      160.85      2.53 o 
   2   0   3    10770.40    10501.47     95.81 o 
   3   0   3        0.51        0.26      0.92 o 
   4   0   3        1.01        4.03      0.94 o 
   5   0   3     2019.45     2097.13     18.98 o 
   6   0   3      910.45      945.32      9.75 o 
   7   0   3      433.13      434.55      6.53 o 
   8   0   3      242.21      240.78      6.87 o 
   9   0   3        0.01        0.46      2.73 o 
  10   0   3       29.11       25.49      5.46 o 
  11   0   3        0.35        2.28      3.64 o 
  12   0   3        1.11        4.10      4.55 o 
 -12   1   3        3.35        5.46      5.01 o 
 -11   1   3        7.44        8.65      5.01 o 
 -10   1   3       58.07       61.40      5.12 o 
  -9   1   3      288.79      314.18     10.47 o 
  -8   1   3      654.06      646.12     12.71 o 
  -7   1   3      373.98      364.56      6.88 o 
  -6   1   3      258.70      289.79      5.74 o 
  -5   1   3      170.73      173.78      4.19 o 
  -4   1   3      977.40     1010.90     10.49 o 
  -3   1   3     3031.45     3089.45     22.51 o 
  -2   1   3     1438.01     1400.98     10.00 o 
  -1   1   3     4099.38     3769.33     34.63 o 
   0   1   3     3286.82     3208.46     21.55 o 
   1   1   3     5664.39     5063.07     32.32 o 
   2   1   3     4481.28     4411.68     35.73 o 
   3   1   3        0.23       -1.37      1.37 o 
   4   1   3      469.98      482.19      7.73 o 
   5   1   3       39.49       34.73      1.79 o 
   6   1   3      274.01      274.27      6.81 o 
   7   1   3      524.27      561.49     12.97 o 
   8   1   3       10.51        7.25      2.07 o 
   9   1   3      355.32      357.99     12.52 o 
  10   1   3       88.39       91.95      8.19 o 
  11   1   3       11.81       27.31      5.92 o 
  12   1   3        4.34        0.91      4.10 o 
  13   1   3        0.75       -4.78      3.19 o 
 -11   2   3        3.64        2.73      4.10 o 
 -10   2   3        0.67        4.26      5.01 o 
  -9   2   3        3.67        5.69      2.90 o 
  -8   2   3      232.21      233.31     16.16 o 
  -7   2   3       18.94       20.04      2.90 o 
  -6   2   3      115.49      118.31      3.75 o 
  -5   2   3      133.53      146.15      3.95 o 
  -4   2   3      147.23      148.11      3.62 o 
  -3   2   3      246.46      259.25      4.41 o 
  -2   2   3        0.90        1.14      0.68 o 
  -1   2   3     4646.39     4463.23     29.70 o 
   0   2   3       45.24       41.22      1.84 o 
   1   2   3     1041.02     1016.21      8.73 o 
   2   2   3      579.48      573.22     13.66 o 
   3   2   3     3202.16     3136.48     47.80 o 
   4   2   3      952.49      904.12     11.57 o 
   5   2   3     6428.39     6435.90     81.71 o 
   6   2   3      381.45      351.05      7.56 o 
   7   2   3      164.69      159.41      5.47 o 
   8   2   3       30.94       37.78      4.10 o 
   9   2   3      989.33      976.62     15.76 o 
  10   2   3        6.58        1.73      2.40 o 
  11   2   3       51.67       42.34      6.37 o 
  12   2   3        7.15        7.74      4.55 o 
  13   2   3        0.78        1.37      4.55 o 
 -11   3   3        0.43        3.64      4.55 o 
 -10   3   3       11.26       13.99      3.50 o 
  -9   3   3        4.81        6.73      2.96 o 
  -8   3   3      246.27      272.36      8.85 o 
  -7   3   3      434.44      439.21     10.61 o 
  -6   3   3      289.23      295.12      8.20 o 
  -5   3   3       19.12       25.93      1.93 o 
  -4   3   3       50.98       55.30      2.41 o 
  -3   3   3     2003.19     2041.05     14.55 o 
  -2   3   3      949.51      868.04      7.63 o 
  -1   3   3     2846.81     2623.52     21.97 o 
   0   3   3        8.47        9.35      1.05 o 
   1   3   3      751.29      726.91      7.35 o 
   2   3   3     2312.40     2346.45     31.06 o 
   3   3   3      238.25      262.80      7.28 o 
   4   3   3     1798.95     1824.30     18.96 o 
   5   3   3      645.11      602.52     15.25 o 
   6   3   3      153.24      123.27      4.66 o 
   7   3   3       46.03       50.35      3.54 o 
   8   3   3       26.16       30.07      3.22 o 
   9   3   3       67.21       58.85      4.51 o 
  10   3   3       24.67       14.80      5.46 o 
  11   3   3        6.11        5.82      2.96 o 
  12   3   3        3.97        8.65      4.55 o 
  13   3   3        0.50       -0.46      4.10 o 
 -10   4   3       27.97       38.43      4.66 o 
  -9   4   3      211.68      244.97     10.01 o 
  -8   4   3        2.98        7.06      2.90 o 
  -7   4   3       22.36       21.37      3.54 o 
  -6   4   3       15.36       15.25      4.10 o 
  -5   4   3        1.33        2.28      1.93 o 
  -4   4   3       24.41       23.32      2.18 o 
  -3   4   3      147.26      144.30      3.18 o 
  -2   4   3      533.94      559.44      6.16 o 
  -1   4   3     2219.95     2253.15     17.74 o 
   0   4   3       55.15       54.99      2.27 o 
   1   4   3      522.10      539.72      7.58 o 
   2   4   3     1287.99     1330.10     11.61 o 
   3   4   3       52.82       43.41      3.50 o 
   4   4   3       49.73       58.55      2.94 o 
   5   4   3      523.50      550.63      9.27 o 
   6   4   3       78.87       72.30      6.15 o 
   7   4   3      286.04      320.89     11.38 o 
   8   4   3        0.54        0.99      1.75 o 
   9   4   3        3.30        3.28      2.27 o 
  10   4   3      115.47      113.53      6.27 o 
  11   4   3        7.58        9.32      3.05 o 
  12   4   3        0.25       -0.25      2.84 o 
 -10   5   3        3.39        0.12      3.05 o 
  -9   5   3        4.78        4.96      5.01 o 
  -8   5   3       47.61       51.32     11.15 o 
  -7   5   3        0.46        2.05      2.58 o 
  -6   5   3        1.51        0.46      2.25 o 
  -5   5   3       31.59       27.60      2.53 o 
  -4   5   3       69.60       72.98      4.97 o 
  -3   5   3      107.31      104.00      3.66 o 
  -2   5   3     3092.88     3321.67     21.76 o 
  -1   5   3      371.33      335.12      5.36 o 
   0   5   3      302.31      317.58      5.24 o 
   1   5   3       12.37       17.19      2.49 o 
   2   5   3        2.99        6.58      1.31 o 
   3   5   3     1033.59     1040.85     10.26 o 
   4   5   3        9.89       12.99      1.53 o 
   5   5   3      120.44      128.39      3.23 o 
   6   5   3       99.18      110.23      4.80 o 
   7   5   3      292.16      315.89      8.88 o 
   8   5   3       16.92       13.48      2.84 o 
   9   5   3      218.15      213.74     17.53 o 
  10   5   3        8.46       12.42      3.28 o 
  11   5   3        1.98        1.92      3.19 o 
  12   5   3        9.76        6.83      5.01 o 
  13   5   3        4.99        5.46      5.46 o 
  -9   6   3       12.09       12.15      2.97 o 
  -8   6   3        6.48        6.74      2.29 o 
  -7   6   3      137.34      136.98      5.51 o 
  -6   6   3      166.97      156.72      8.98 o 
  -5   6   3        6.56       10.25      2.18 o 
  -4   6   3      150.73      156.13      5.06 o 
  -3   6   3      181.74      185.25      5.15 o 
  -2   6   3        6.68        8.87      1.65 o 
  -1   6   3       72.66       69.10      3.41 o 
   0   6   3       32.18       36.18      2.27 o 
   1   6   3       66.58       70.31      2.87 o 
   2   6   3      130.46      129.37      3.59 o 
   3   6   3       65.60       73.10      2.77 o 
   4   6   3       65.26       57.63      3.60 o 
   5   6   3     1021.18     1002.85     14.48 o 
   6   6   3       52.97       57.24      3.70 o 
   7   6   3      575.59      567.75     11.05 o 
   8   6   3      200.38      216.99      7.51 o 
   9   6   3      457.79      473.32     11.14 o 
  10   6   3      193.25      198.93     11.84 o 
  11   6   3        0.01       -2.28      3.64 o 
  12   6   3        0.03        0.91      4.55 o 
  -8   7   3        4.36        7.17      2.39 o 
  -7   7   3        0.42        3.01      2.07 o 
  -6   7   3        3.09        3.23      2.00 o 
  -5   7   3       13.87       13.42      2.53 o 
  -4   7   3        3.05        4.75      1.92 o 
  -3   7   3      487.81      498.68     10.14 o 
  -2   7   3       53.21       58.93      4.01 o 
  -1   7   3       14.21       16.11      2.40 o 
   0   7   3        4.76        3.27      1.39 o 
   1   7   3        5.76        5.46      1.61 o 
   2   7   3        8.63        7.52      1.58 o 
   3   7   3       69.66       67.64      2.87 o 
   4   7   3        4.43        6.89      1.65 o 
   5   7   3       71.59       74.03      3.47 o 
   6   7   3      304.27      291.45      7.55 o 
   7   7   3       59.78       63.06      4.04 o 
   8   7   3        3.88        0.91      3.64 o 
   9   7   3       26.37       18.21      5.46 o 
  10   7   3       49.62       37.78      6.83 o 
  11   7   3        2.47        0.00      4.10 o 
  12   7   3        1.69       -3.19      4.55 o 
  -8   8   3        8.06       11.19      2.93 o 
  -7   8   3        0.52       -1.70      2.07 o 
  -6   8   3       11.44        8.03      3.69 o 
  -5   8   3       87.46       81.35      7.91 o 
  -4   8   3        8.30        5.72      2.63 o 
  -3   8   3       90.01       86.58      6.83 o 
  -2   8   3      111.92      135.12     10.24 o 
  -1   8   3        9.97        8.47      3.19 o 
   0   8   3        9.24        6.83      2.19 o 
   1   8   3        2.99        0.17      1.47 o 
   2   8   3        0.56        0.24      1.39 o 
   3   8   3        9.05       12.73      1.92 o 
   4   8   3       76.94       76.88      4.92 o 
   5   8   3        4.49        2.31      2.50 o 
   6   8   3       19.79       14.11      4.10 o 
   7   8   3        4.13        3.19      3.64 o 
   8   8   3        4.42       -0.46      3.19 o 
   9   8   3       10.58        2.73      4.10 o 
  10   8   3        1.86        2.73      4.55 o 
  11   8   3        0.03       -2.28      4.10 o 
  12   8   3        6.36        5.92      5.46 o 
  -7   9   3       14.97       16.18      4.67 o 
  -6   9   3       12.34       10.47      2.79 o 
  -5   9   3        3.44        1.76      2.14 o 
  -4   9   3       15.98       14.63      3.37 o 
  -3   9   3       96.79       98.47      5.90 o 
  -2   9   3       13.87       15.45      3.05 o 
  -1   9   3      448.92      422.03     10.43 o 
   0   9   3      106.92      122.72      5.57 o 
   1   9   3      284.52      279.41      6.28 o 
   2   9   3        0.68        2.62      1.65 o 
   3   9   3       86.39       96.18      3.92 o 
   4   9   3       26.77       27.50      3.17 o 
   5   9   3       33.90       32.93      3.28 o 
   6   9   3        5.52        1.82      3.64 o 
   7   9   3       99.39       94.69      8.65 o 
   8   9   3      100.45      105.61      9.10 o 
   9   9   3       82.52       76.48      8.65 o 
  10   9   3       69.89       58.72      8.65 o 
  11   9   3        9.83        0.91      4.55 o 
  -6  10   3        4.91        6.54      2.74 o 
  -5  10   3        0.19        0.86      3.19 o 
  -4  10   3        9.80        6.40      3.05 o 
  -3  10   3        0.87        3.09      2.84 o 
  -2  10   3       49.72       40.99      4.47 o 
  -1  10   3        4.15        5.31      2.84 o 
   0  10   3       13.58       11.16      3.05 o 
   1  10   3       14.36       12.34      7.28 o 
   2  10   3       30.56       32.11      3.86 o 
   3  10   3      192.42      190.82      7.08 o 
   4  10   3        1.16        0.67      3.19 o 
   5  10   3       18.69       15.48      4.55 o 
   6  10   3      138.59      140.21     10.01 o 
   7  10   3       46.39       39.15      6.83 o 
   8  10   3        5.94        2.28      3.64 o 
   9  10   3        0.11        0.46      4.55 o 
  10  10   3        2.24        0.46      4.10 o 
  -4  11   3        0.30       -2.50      5.24 o 
  -3  11   3        0.25        0.78      5.69 o 
  -2  11   3      102.28      117.25      6.87 o 
  -1  11   3       29.22       19.12      5.46 o 
   0  11   3       25.34       25.95      5.92 o 
   1  11   3        9.24        7.74      4.55 o 
   2  11   3       92.80       89.68      8.65 o 
   3  11   3       28.84       30.95      5.46 o 
   4  11   3        0.01       -2.82      2.40 o 
   5  11   3        7.74        2.73      4.10 o 
   6  11   3        2.22        0.46      3.64 o 
   7  11   3      115.21      135.20     10.93 o 
   8  11   3       32.42       24.13      6.37 o 
   9  11   3        3.33       -1.82      4.10 o 
  10  11   3        0.18        0.46      5.01 o 
  -2  12   3        5.32        5.01      5.01 o 
  -1  12   3       17.70       25.95      6.83 o 
   0  12   3        0.86       -0.91      4.10 o 
   1  12   3       21.29       24.13      6.37 o 
   2  12   3       15.42       21.40      6.37 o 
   3  12   3        7.47        4.55      4.55 o 
   4  12   3        0.02        0.00      4.10 o 
   5  12   3        5.04        0.00      3.64 o 
   6  12   3       31.18       43.70      7.28 o 
   7  12   3      119.46      117.90     10.47 o 
   8  12   3       26.17       36.87      7.74 o 
   0  13   3        0.19       -4.55      5.01 o 
   1  13   3        1.03       -2.28      4.55 o 
   2  13   3       11.64       18.21      6.37 o 
   3  13   3        8.88        7.28      5.46 o 
   6  13   3       24.49       29.59      7.28 o 
  -3 -13   4       25.83       20.03      7.28 o 
  -2 -13   4        0.02       -6.15      4.10 o 
  -1 -13   4       15.66       25.49      7.28 o 
  -7 -12   4       11.70        5.01      4.55 o 
  -6 -12   4       40.71       45.50      7.74 o 
  -5 -12   4        5.12        2.53      3.17 o 
  -4 -12   4        0.11       -1.37      4.55 o 
  -3 -12   4       16.04       12.75      5.92 o 
  -2 -12   4        4.46       -4.10      4.55 o 
  -1 -12   4       14.93       14.11      5.92 o 
   0 -12   4       42.12       45.07      8.19 o 
   1 -12   4        0.04       -2.28      4.10 o 
   2 -12   4        6.81        0.91      4.10 o 
  -8 -11   4        7.80        7.28      5.01 o 
  -7 -11   4       26.80       25.70      8.65 o 
  -6 -11   4        2.92        6.53      3.17 o 
  -5 -11   4        1.05       -0.23      2.58 o 
  -4 -11   4       30.43       33.91      4.51 o 
  -3 -11   4      112.47      106.98     10.01 o 
  -2 -11   4        4.53        2.73      4.10 o 
  -1 -11   4       22.90       19.12      5.92 o 
   0 -11   4        0.09        0.91      4.55 o 
   1 -11   4        7.79        4.55      4.55 o 
   2 -11   4       13.30       17.75      5.92 o 
   3 -11   4        0.92       -3.64      4.10 o 
   4 -11   4        0.52        1.82      4.55 o 
  -9 -10   4        5.61        5.46      4.55 o 
  -8 -10   4       36.56       44.61      7.74 o 
  -7 -10   4        1.11        3.21      3.05 o 
  -6 -10   4       38.36       31.56      4.34 o 
  -5 -10   4       47.85       49.79      4.98 o 
  -4 -10   4        6.53        0.00      6.37 o 
  -3 -10   4        4.47        3.59      2.84 o 
  -2 -10   4        1.70        4.66      2.61 o 
  -1 -10   4        6.22        7.74      4.55 o 
   0 -10   4       86.88       91.50      8.65 o 
   1 -10   4        4.41        2.73      4.10 o 
   2 -10   4        0.30        4.10      4.10 o 
   3 -10   4        7.94        9.10      4.55 o 
   4 -10   4        3.77       10.01      5.01 o 
   5 -10   4        0.94       -3.19      4.10 o 
   6 -10   4        0.02        6.83      5.01 o 
 -10  -9   4        0.13        0.46      5.01 o 
  -9  -9   4      106.69       99.24     10.01 o 
  -8  -9   4       47.61       34.60      6.83 o 
  -7  -9   4      197.58      220.04     18.21 o 
  -6  -9   4       20.34       20.45      3.69 o 
  -5  -9   4      182.69      202.08      7.88 o 
  -4  -9   4       50.56       52.56      4.66 o 
  -3  -9   4      384.53      382.72     10.29 o 
  -2  -9   4       46.17       51.33      4.15 o 
  -1  -9   4      177.60      175.26     10.47 o 
   0  -9   4       14.74       20.94      5.01 o 
   1  -9   4       77.20       71.01      7.28 o 
   2  -9   4       15.99       25.04      5.92 o 
   3  -9   4      137.81      137.02     10.01 o 
   4  -9   4        0.26        3.80      2.72 o 
   5  -9   4        4.92        6.28      3.05 o 
   6  -9   4        1.30        1.37      2.90 o 
   7  -9   4        2.78        6.13      5.01 o 
 -11  -8   4       22.83       30.95      7.28 o 
 -10  -8   4        1.43        0.91      4.55 o 
  -9  -8   4        2.81        1.82      4.55 o 
  -8  -8   4        8.80        5.69      2.90 o 
  -7  -8   4       21.18       24.19      3.82 o 
  -6  -8   4      309.61      306.64      9.46 o 
  -5  -8   4       52.30       61.69      5.92 o 
  -4  -8   4        0.22        0.49      2.40 o 
  -3  -8   4      208.84      217.92     16.39 o 
  -2  -8   4      205.74      219.01     13.88 o 
  -1  -8   4     1194.58     1180.33     40.51 o 
   0  -8   4      117.11      115.09      7.97 o 
   1  -8   4      388.20      416.07     15.02 o 
   2  -8   4     1091.78     1128.59     28.00 o 
   3  -8   4      189.27      201.01      6.99 o 
   4  -8   4        1.73       -1.59      2.25 o 
   5  -8   4       11.41        8.88      2.90 o 
   6  -8   4        0.38        1.34      2.72 o 
   7  -8   4        5.21        3.95      3.05 o 
   8  -8   4       12.26        8.11      3.50 o 
 -11  -7   4        0.24        4.10      5.01 o 
 -10  -7   4        0.76        0.46      4.55 o 
  -9  -7   4       77.47       94.23      9.10 o 
  -8  -7   4        0.12       -0.91      2.58 o 
  -7  -7   4      111.22      106.81      5.90 o 
  -6  -7   4      207.90      203.12     11.38 o 
  -5  -7   4      179.55      194.84      7.06 o 
  -4  -7   4      272.65      306.13      8.53 o 
  -3  -7   4       21.06       27.14      3.87 o 
  -2  -7   4       13.02       11.97      2.40 o 
  -1  -7   4       25.75       26.80      2.84 o 
   0  -7   4        0.19       -0.46      1.52 o 
   1  -7   4      196.69      209.54      4.80 o 
   2  -7   4      730.58      795.82     12.80 o 
   3  -7   4      476.28      490.20     10.37 o 
   4  -7   4       56.32       62.70      4.47 o 
   5  -7   4        7.19        9.76      5.24 o 
   6  -7   4      348.93      363.20     10.14 o 
   7  -7   4        1.57        3.41      2.90 o 
   8  -7   4        3.93        6.06      3.05 o 
   9  -7   4        1.62        1.37      4.55 o 
 -11  -6   4        1.74        1.82      4.10 o 
 -10  -6   4        0.18       -2.73      3.64 o 
  -9  -6   4       20.63       20.03      5.46 o 
  -8  -6   4      104.59      101.88      9.33 o 
  -7  -6   4      113.49      105.21     12.97 o 
  -6  -6   4      354.67      348.75      9.14 o 
  -5  -6   4      459.12      442.50     10.11 o 
  -4  -6   4       65.83       68.12      4.32 o 
  -3  -6   4        2.53        5.80      5.69 o 
  -2  -6   4      245.56      243.03     14.57 o 
  -1  -6   4        4.64        5.89      1.75 o 
   0  -6   4        3.39        2.90      1.16 o 
   1  -6   4        6.63        2.90      2.29 o 
   2  -6   4      392.25      411.36      6.32 o 
   3  -6   4       40.12       39.49      3.64 o 
   4  -6   4       29.68       37.05      3.37 o 
   5  -6   4        4.79        2.56      2.07 o 
   6  -6   4       18.22       17.97      3.37 o 
   7  -6   4      665.62      657.53     14.00 o 
   8  -6   4        3.23        1.06      2.84 o 
   9  -6   4       12.18        7.74      5.01 o 
  10  -6   4        0.15        0.46      4.55 o 
 -12  -5   4        0.38       -2.73      4.55 o 
 -11  -5   4        0.74        1.82      3.64 o 
  -9  -5   4      106.81      100.45      5.77 o 
  -8  -5   4       23.96       24.84      3.37 o 
  -7  -5   4        4.24        2.73      2.25 o 
  -6  -5   4      196.37      196.05      8.88 o 
  -5  -5   4      189.45      196.15      6.41 o 
  -4  -5   4      270.82      287.28      7.38 o 
  -3  -5   4      245.49      233.76      6.44 o 
  -2  -5   4      240.78      249.14      9.79 o 
  -1  -5   4        2.66        0.40      1.28 o 
   0  -5   4        6.23        6.27      1.10 o 
   1  -5   4      497.23      541.40      6.88 o 
   2  -5   4        4.15        3.81      1.16 o 
   3  -5   4        0.77        0.46      1.07 o 
   4  -5   4      380.55      376.21     25.49 o 
   5  -5   4        0.79       -0.62      1.82 o 
   6  -5   4      265.39      281.52      9.10 o 
   7  -5   4       13.72       11.87      5.46 o 
   8  -5   4       59.92       54.72      5.24 o 
   9  -5   4        0.93        6.83      4.55 o 
  10  -5   4        0.00        0.46      4.10 o 
 -12  -4   4        1.43        4.55      5.01 o 
 -11  -4   4       24.80       16.39      5.46 o 
 -10  -4   4       44.59       37.33      6.37 o 
  -9  -4   4       11.67        3.95      2.96 o 
  -8  -4   4       99.08      121.90      5.77 o 
  -7  -4   4        4.54        8.08      2.50 o 
  -6  -4   4       53.36       43.81      5.01 o 
  -5  -4   4        1.02       -0.41      1.38 o 
  -4  -4   4       11.48       10.00      1.12 o 
  -3  -4   4      417.72      437.30      8.53 o 
  -2  -4   4     1364.38     1371.49     16.41 o 
  -1  -4   4     7298.27     7421.88     60.68 o 
   0  -4   4       86.14      129.17      5.34 o 
   1  -4   4     2242.64     2321.48     17.90 o 
   2  -4   4     1281.21     1293.47     18.30 o 
   3  -4   4      103.87       95.69      2.65 o 
   4  -4   4      403.13      386.03      8.05 o 
   5  -4   4        7.53        8.89      2.73 o 
   6  -4   4      375.71      381.83      9.00 o 
   7  -4   4      210.16      211.26      7.06 o 
   8  -4   4       24.64       23.50     10.47 o 
   9  -4   4       61.46       59.63      7.28 o 
  10  -4   4        1.55        0.46      4.10 o 
  11  -4   4        6.71        6.83      5.01 o 
 -11  -3   4       26.55       30.50      5.92 o 
 -10  -3   4        8.24        2.73      3.64 o 
  -9  -3   4       10.63       13.67      3.05 o 
  -8  -3   4       40.85       31.41      3.37 o 
  -7  -3   4       21.19       26.90      2.34 o 
  -6  -3   4       38.28       37.26      2.39 o 
  -5  -3   4       23.24       28.19      3.32 o 
  -4  -3   4      245.07      261.38      3.50 o 
  -3  -3   4       62.91       59.51      1.86 o 
  -2  -3   4     2161.69     2070.80     23.22 o 
  -1  -3   4       10.46        8.35      2.05 o 
   0  -3   4       16.70       17.14      2.97 o 
   1  -3   4       18.26       24.59      1.53 o 
   2  -3   4      131.83      158.62      4.46 o 
   3  -3   4      296.21      317.53      4.82 o 
   4  -3   4       12.98       16.10      1.37 o 
   5  -3   4      330.11      361.47      5.46 o 
   6  -3   4       64.28       65.85      3.94 o 
   7  -3   4        0.14       -0.11      1.85 o 
   8  -3   4        1.05       -0.46      3.19 o 
   9  -3   4       44.46       36.87      6.37 o 
  10  -3   4       64.44       60.54      7.74 o 
  11  -3   4        0.30        0.46      3.64 o 
 -10  -2   4        0.00       -1.59      2.25 o 
  -9  -2   4      179.94      170.61      5.51 o 
  -8  -2   4       40.43       45.40      5.07 o 
  -7  -2   4        1.59        2.90      1.47 o 
  -6  -2   4       58.97       60.79      3.17 o 
  -5  -2   4     1718.68     1752.71     23.74 o 
  -4  -2   4      121.75      126.06      4.40 o 
  -3  -2   4      213.66      187.83      5.11 o 
  -2  -2   4      140.96      144.29      2.93 o 
  -1  -2   4     8576.26     8298.26     63.82 o 
   0  -2   4     9227.25     9396.04    105.66 o 
   1  -2   4    20642.41    19584.32    123.27 o 
   2  -2   4       83.31       78.34      2.78 o 
   3  -2   4      232.21      220.78      3.81 o 
   4  -2   4       12.55       11.10      1.21 o 
   5  -2   4      167.06      169.63      3.66 o 
   6  -2   4       11.35       15.97      1.65 o 
   7  -2   4      224.40      220.51      6.45 o 
   8  -2   4       31.45       33.69      5.46 o 
   9  -2   4        0.57       -1.82      3.64 o 
  10  -2   4       63.70       58.72      7.28 o 
  11  -2   4       16.86       15.48      5.46 o 
  12  -2   4       17.18       18.66      5.92 o 
 -11  -1   4      102.83       86.95      8.65 o 
 -10  -1   4      123.21      105.11      5.63 o 
  -9  -1   4       23.81       25.35      2.79 o 
  -8  -1   4        2.59        2.40      1.74 o 
  -7  -1   4      108.66      127.32      4.43 o 
  -6  -1   4      307.48      302.11      6.72 o 
  -5  -1   4        0.11       -0.23      1.12 o 
  -4  -1   4     4201.22     4240.14     25.60 o 
  -3  -1   4       33.69       30.66      1.41 o 
  -2  -1   4       92.24       99.59      2.54 o 
  -1  -1   4     2207.10     2058.42     15.37 o 
   0  -1   4       43.83       42.53      1.74 o 
   1  -1   4     7554.17     7416.67     46.87 o 
   2  -1   4      832.19      846.59      9.84 o 
   3  -1   4       27.54       23.86      1.39 o 
   4  -1   4     1106.69     1121.68     10.27 o 
   5  -1   4       71.35       71.72      2.51 o 
   6  -1   4      582.64      674.23      8.27 o 
   7  -1   4      129.96      124.88      3.56 o 
   8  -1   4      106.03      101.06      7.74 o 
   9  -1   4       42.58       42.34      5.92 o 
  10  -1   4      181.64      196.20     11.38 o 
  11  -1   4       70.87       69.19      8.19 o 
  12  -1   4        2.67        5.46      4.10 o 
 -12   0   4       15.60       15.93      5.92 o 
 -11   0   4        6.49       15.93      5.46 o 
 -10   0   4        4.44        1.24      2.40 o 
  -9   0   4       11.28        9.10      2.90 o 
  -8   0   4      266.69      257.97      9.09 o 
  -7   0   4      211.31      206.41      5.42 o 
  -6   0   4      170.12      182.41      6.51 o 
  -5   0   4      475.80      490.77      7.52 o 
  -4   0   4       84.63      100.66      5.13 o 
  -3   0   4      595.33      545.57      5.77 o 
  -2   0   4       13.24        9.34      1.05 o 
  -1   0   4     4458.48     4069.40     27.41 o 
   0   0   4     4450.91     4364.60     28.81 o 
   1   0   4      473.30      396.38      5.87 o 
   2   0   4      296.17      274.72      3.88 o 
   3   0   4      607.41      617.16      6.36 o 
   4   0   4      160.44      177.02      4.81 o 
   5   0   4      126.24      142.68      3.19 o 
   6   0   4      264.29      250.29      6.85 o 
   7   0   4       21.65       26.79      2.84 o 
   8   0   4        0.01       -0.74      1.75 o 
   9   0   4       49.28       55.54      6.83 o 
  10   0   4       12.25       12.75      4.55 o 
  11   0   4       85.91      100.15      9.10 o 
  12   0   4        0.16       -5.46      3.64 o 
 -11   1   4       68.30       64.19      8.19 o 
 -10   1   4       74.24       80.50     15.48 o 
  -9   1   4       19.92       26.13      3.69 o 
  -8   1   4      290.47      299.59     12.29 o 
  -7   1   4       24.81       31.53      2.93 o 
  -6   1   4      195.36      200.51      5.06 o 
  -5   1   4      127.83      121.53      3.66 o 
  -4   1   4       31.04       37.17      1.80 o 
  -3   1   4       84.60      100.00      2.56 o 
  -2   1   4      317.54      299.06      4.62 o 
  -1   1   4     1126.10     1073.11      9.63 o 
   0   1   4       54.52       48.15      1.92 o 
   1   1   4     3296.08     3175.03     21.88 o 
   2   1   4       33.94       34.71      1.47 o 
   3   1   4       25.97       22.54      2.28 o 
   4   1   4       42.34       48.79      3.87 o 
   5   1   4       20.78       19.98      2.73 o 
   6   1   4      633.99      719.79     10.11 o 
   7   1   4      173.83      211.72      6.41 o 
   8   1   4       99.87      108.25      5.24 o 
   9   1   4      153.58      152.57     11.38 o 
  10   1   4       73.90       86.95      8.19 o 
  11   1   4        3.92       11.38      4.55 o 
  12   1   4        3.76       -2.28      3.19 o 
  13   1   4        0.30        1.82      4.55 o 
 -11   2   4        3.03       -1.82      4.10 o 
 -10   2   4       12.75        7.51      3.22 o 
  -9   2   4        7.99        9.56      2.90 o 
  -8   2   4       99.42       90.31      5.63 o 
  -7   2   4       83.95       82.02      6.37 o 
  -6   2   4       63.30       61.46      3.08 o 
  -5   2   4       65.87       76.55      4.81 o 
  -4   2   4       47.68       56.54      2.37 o 
  -3   2   4      347.56      369.63      4.93 o 
  -2   2   4      927.42      970.12      9.62 o 
  -1   2   4       25.53       22.18      1.58 o 
   0   2   4    14978.82    14688.40    117.35 o 
   1   2   4     2933.93     2812.39     24.15 o 
   2   2   4     1194.18     1152.89      9.77 o 
   3   2   4     2515.91     2406.66     22.85 o 
   4   2   4      877.30      815.57     11.10 o 
   5   2   4     1508.77     1544.51     17.70 o 
   6   2   4      818.18      808.77     12.23 o 
   7   2   4      327.25      330.93     13.20 o 
   8   2   4       17.88        7.80      3.19 o 
   9   2   4        0.00        2.55      2.73 o 
  10   2   4       17.59       24.55      3.69 o 
  11   2   4       29.41        7.74      4.55 o 
  12   2   4       16.49       15.02      5.01 o 
  13   2   4       11.69       26.86      6.83 o 
 -11   3   4        4.43        5.01      5.01 o 
 -10   3   4       28.19       29.56      4.34 o 
  -9   3   4      163.04      169.81      7.73 o 
  -8   3   4      471.21      459.13     18.21 o 
  -7   3   4       20.38       23.30      3.54 o 
  -6   3   4      438.77      415.51      9.81 o 
  -5   3   4      173.30      183.95      4.03 o 
  -4   3   4        1.82        1.54      1.01 o 
  -3   3   4        4.83        8.70      1.24 o 
  -2   3   4      752.99      704.47      8.08 o 
  -1   3   4     1084.00     1049.22     10.15 o 
   0   3   4      151.32      150.86      3.23 o 
   1   3   4     3513.20     3238.08     23.02 o 
   2   3   4       33.90       40.07      1.93 o 
   3   3   4      371.24      388.19      4.91 o 
   4   3   4        5.87        7.77      1.61 o 
   5   3   4      166.65      189.83      7.74 o 
   6   3   4       44.09       43.62      3.22 o 
   7   3   4     1125.88     1105.84     15.76 o 
   8   3   4      141.41      152.85      5.95 o 
   9   3   4        5.86        5.46      2.58 o 
  10   3   4      133.15      132.85      6.59 o 
  11   3   4       71.80       65.10      5.15 o 
  12   3   4        0.14        2.73      4.10 o 
  13   3   4        9.02       12.75      5.46 o 
 -10   4   4        8.60        7.27      2.44 o 
  -9   4   4        1.01        0.37      2.72 o 
  -8   4   4       33.69       43.74      4.51 o 
  -7   4   4      345.08      324.98      7.61 o 
  -6   4   4       34.12       34.35      3.05 o 
  -5   4   4       34.72       33.75      2.63 o 
  -4   4   4      135.98      138.96      3.45 o 
  -3   4   4       18.85       23.48      1.67 o 
  -2   4   4      769.22      724.60      8.50 o 
  -1   4   4      182.91      182.88      4.01 o 
   0   4   4        1.59       -0.17      0.85 o 
   1   4   4     2620.68     2455.07     19.00 o 
   2   4   4      950.52      942.15     13.34 o 
   3   4   4      904.21      904.26      9.03 o 
   4   4   4       29.41       32.95      1.71 o 
   5   4   4       34.44       34.92      2.72 o 
   6   4   4       67.72       74.41      5.69 o 
   7   4   4       12.95        6.31      2.19 o 
   8   4   4      981.70      982.02     26.86 o 
   9   4   4       99.56       90.78      6.37 o 
  10   4   4        0.16       -2.73      2.96 o 
  11   4   4        3.67        6.22      2.84 o 
  12   4   4        7.17        7.28      3.37 o 
  13   4   4        0.10        4.55      4.10 o 
 -10   5   4        2.17       -0.24      2.27 o 
  -9   5   4        8.65        4.65      2.44 o 
  -8   5   4        0.00        0.23      1.87 o 
  -7   5   4       14.67       16.61      3.59 o 
  -6   5   4      292.35      283.19      7.74 o 
  -5   5   4       74.52       67.03      3.85 o 
  -4   5   4       23.76       21.96      2.39 o 
  -3   5   4       63.17       66.56      4.91 o 
  -2   5   4       75.54       99.29      3.42 o 
  -1   5   4        0.21        2.00      1.21 o 
   0   5   4       38.21       36.92      2.80 o 
   1   5   4     1802.28     1845.09     15.94 o 
   2   5   4     1006.11     1050.03     10.75 o 
   3   5   4       98.64      109.15      3.07 o 
   4   5   4     1389.45     1423.10     15.32 o 
   5   5   4        3.74        6.88      1.14 o 
   6   5   4       30.49       34.45      3.05 o 
   7   5   4        2.76        3.96      2.07 o 
   8   5   4       54.02       52.23      4.15 o 
   9   5   4       49.21       55.17      4.47 o 
  10   5   4        0.06       -0.68      2.25 o 
  11   5   4       47.69       47.60      4.83 o 
  12   5   4        0.09       -0.83      3.41 o 
  13   5   4        1.67        7.74      5.46 o 
  -9   6   4       21.95       20.98      3.50 o 
  -8   6   4       48.05       50.82      4.02 o 
  -7   6   4        3.20        3.74      2.66 o 
  -6   6   4        2.26        4.72      1.97 o 
  -5   6   4        9.43       11.64      2.73 o 
  -4   6   4       22.95       22.94      2.53 o 
  -3   6   4        7.94        5.85      1.74 o 
  -2   6   4        0.03        3.27      1.75 o 
  -1   6   4       21.63       22.55      2.00 o 
   0   6   4     1625.63     1846.24     16.63 o 
   1   6   4      288.58      293.80      5.52 o 
   2   6   4     3045.95     3234.78     25.04 o 
   3   6   4        0.11       -0.46      1.12 o 
   4   6   4        2.62        1.86      1.21 o 
   5   6   4        1.55        0.59      1.26 o 
   6   6   4      199.45      205.49      6.45 o 
   7   6   4      192.78      191.58      6.55 o 
   8   6   4     1088.94     1080.48     16.91 o 
   9   6   4        4.76        5.46      4.10 o 
  10   6   4       58.67       52.13      4.66 o 
  11   6   4        2.34        5.92      4.55 o 
  12   6   4       11.07       11.38      5.46 o 
  -8   7   4        1.56        1.79      2.68 o 
  -7   7   4       13.78       14.50      2.87 o 
  -6   7   4       88.04       81.79      4.72 o 
  -5   7   4        0.77       -0.29      1.74 o 
  -4   7   4        9.18        6.68      2.10 o 
  -3   7   4      234.00      227.94      7.56 o 
  -2   7   4      154.67      148.24      5.95 o 
  -1   7   4       20.39       18.50      2.61 o 
   0   7   4       16.06       16.29      2.12 o 
   1   7   4      315.90      311.39      6.04 o 
   2   7   4        0.27        3.07      1.47 o 
   3   7   4      190.68      208.47      4.98 o 
   4   7   4       55.26       64.37      2.93 o 
   5   7   4       45.72       44.26      2.52 o 
   6   7   4        4.88        6.63      2.19 o 
   7   7   4       73.69       64.58      5.24 o 
   8   7   4       20.30       18.35      3.28 o 
   9   7   4        0.00       -2.73      3.64 o 
  10   7   4       12.92       12.29      5.01 o 
  11   7   4        6.79        6.83      5.01 o 
  12   7   4        1.57        4.55      5.01 o 
  -7   8   4        9.49       10.82      2.87 o 
  -6   8   4        0.39        0.43      3.54 o 
  -5   8   4        4.27        2.92      3.16 o 
  -4   8   4       97.06       82.88      9.10 o 
  -3   8   4        9.16        8.46      2.72 o 
  -2   8   4      374.49      394.70     10.29 o 
  -1   8   4       94.40       89.63      4.98 o 
   0   8   4       53.21       68.78      3.30 o 
   1   8   4        1.82        2.75      1.65 o 
   2   8   4        4.07        6.33      1.74 o 
   3   8   4      316.71      339.38      6.63 o 
   4   8   4        0.33        1.68      1.47 o 
   5   8   4        1.89        2.52      2.07 o 
   6   8   4      273.44      282.33     10.93 o 
   7   8   4      201.44      202.57     11.38 o 
   8   8   4      237.43      262.21     13.20 o 
   9   8   4       13.27       10.47      4.55 o 
  10   8   4        3.16        1.82      4.55 o 
  11   8   4       40.44       48.71      8.19 o 
  12   8   4        7.29        8.65      5.92 o 
  -6   9   4       15.32       11.27      6.30 o 
  -5   9   4        1.01       -1.37      2.58 o 
  -4   9   4       41.18       30.58      4.15 o 
  -3   9   4        6.94        5.89      3.05 o 
  -2   9   4       44.86       41.12     10.70 o 
  -1   9   4       39.90       38.41      4.01 o 
   0   9   4        2.17        0.46      2.25 o 
   1   9   4        5.58       11.22      2.27 o 
   2   9   4       73.12       90.32      3.99 o 
   3   9   4        7.79       12.08      2.18 o 
   4   9   4        0.08       -1.08      1.47 o 
   5   9   4       35.71       28.22      5.46 o 
   6   9   4       14.01       15.48      4.55 o 
   7   9   4       56.76       67.83      7.74 o 
   8   9   4        2.16        4.55      3.64 o 
   9   9   4        5.58        0.00      4.10 o 
  10   9   4        2.09        2.73      4.55 o 
  11   9   4        7.45        5.92      5.46 o 
  -5  10   4       10.71        3.87      3.22 o 
  -4  10   4        0.16        0.23      2.58 o 
  -3  10   4        6.73        4.78      4.32 o 
  -2  10   4       46.66       45.81      4.66 o 
  -1  10   4        0.12       -0.24      2.40 o 
   0  10   4        1.92        3.53      2.52 o 
   1  10   4      286.17      288.72      8.81 o 
   2  10   4      128.62      132.47      4.95 o 
   3  10   4        3.63        3.41      5.24 o 
   4  10   4       26.09       17.83      3.17 o 
   5  10   4        6.39        4.55      3.64 o 
   6  10   4        2.93       -1.37      3.19 o 
   7  10   4       51.67       46.89      6.83 o 
   8  10   4        6.59        8.19      4.55 o 
   9  10   4        7.43        0.91      4.10 o 
  10  10   4        0.00       -4.10      3.64 o 
  -4  11   4       12.67        5.74      9.33 o 
  -3  11   4        6.65       12.06      3.86 o 
  -2  11   4        0.46        0.76      2.84 o 
  -1  11   4        1.22       -2.11      2.52 o 
   0  11   4        0.03       -2.73      4.10 o 
   1  11   4      121.82      116.08      9.10 o 
   2  11   4       72.64       75.11      7.74 o 
   3  11   4        6.00        5.46      4.10 o 
   4  11   4       31.62       31.20      4.18 o 
   5  11   4        7.30        3.64      3.64 o 
   6  11   4       14.83        3.64      4.10 o 
   7  11   4       18.18        5.46      4.55 o 
   8  11   4        0.29        1.82      4.10 o 
   9  11   4        1.46        0.91      4.55 o 
  -2  12   4        0.85       -5.92      4.55 o 
  -1  12   4        2.27        2.28      4.55 o 
   0  12   4        1.34       -4.10      4.10 o 
   1  12   4        2.80       -0.91      4.10 o 
   2  12   4       94.14       97.42      9.10 o 
   3  12   4        0.17        2.73      4.10 o 
   5  12   4        1.16        1.37      4.10 o 
   6  12   4       50.52       48.25      7.74 o 
   7  12   4      113.37      114.26     10.93 o 
   8  12   4        0.23        6.83      5.46 o 
   1  13   4        0.14        0.91      5.01 o 
   2  13   4        0.02        2.28      5.01 o 
   3  13   4        0.91       -2.73      4.55 o 
   6  13   4       11.23       11.38      5.92 o 
  -6 -12   5        1.03        1.82      3.03 o 
  -5 -12   5        0.42        0.55      4.10 o 
  -4 -12   5        0.02        1.82      5.01 o 
  -3 -12   5       12.60       11.84      5.92 o 
  -2 -12   5        3.58       -0.91      4.10 o 
  -1 -12   5        4.15        1.37      4.55 o 
   0 -12   5        1.07       -3.64      4.55 o 
   1 -12   5        3.84        5.46      5.01 o 
   2 -12   5        0.19        5.92      5.46 o 
  -8 -11   5        5.75        0.00      4.55 o 
  -7 -11   5       13.14        3.32      3.87 o 
  -6 -11   5       47.28       45.32      5.15 o 
  -5 -11   5        2.63        1.87      2.84 o 
  -4 -11   5        7.09        5.46      3.41 o 
  -3 -11   5       24.92       22.31      6.37 o 
  -2 -11   5       42.68       30.50      6.83 o 
  -1 -11   5        5.19       11.38      5.01 o 
   0 -11   5        2.35        7.28      4.55 o 
   1 -11   5       17.98        7.28      5.46 o 
   2 -11   5        2.48        2.73      4.55 o 
   3 -11   5        3.03       -1.82      4.10 o 
   4 -11   5        8.11       10.93      5.46 o 
  -9 -10   5        0.85        5.01      4.55 o 
  -8 -10   5        0.33        5.01      4.10 o 
  -7 -10   5       67.83       78.30     15.25 o 
  -6 -10   5       15.05       19.48      3.86 o 
  -5 -10   5       54.67       60.30      5.30 o 
  -4 -10   5        3.27        4.77      3.05 o 
  -3 -10   5        8.05       10.86      3.64 o 
  -2 -10   5      101.30      114.04      6.34 o 
  -1 -10   5       26.32       32.32      6.83 o 
   0 -10   5        0.88       -0.91      3.64 o 
   1 -10   5        5.91        6.83      4.55 o 
   2 -10   5        1.19        3.64      4.10 o 
   3 -10   5      133.92      141.57     11.38 o 
   4 -10   5       13.80       15.48      5.46 o 
   5 -10   5        3.21        3.64      4.55 o 
   6 -10   5        0.11        0.00      4.55 o 
 -10  -9   5        4.20       -2.28      4.55 o 
  -9  -9   5       20.32       27.77      6.37 o 
  -8  -9   5      143.31      150.55      7.71 o 
  -7  -9   5       15.02       23.59      4.01 o 
  -6  -9   5       71.44       75.82      7.28 o 
  -5  -9   5        2.99        0.83      2.72 o 
  -4  -9   5      346.22      331.21     17.75 o 
  -3  -9   5       48.31       54.21      4.66 o 
  -2  -9   5       40.23       38.98      4.78 o 
  -1  -9   5       72.17       66.79      4.59 o 
   0  -9   5        0.01        2.28      3.64 o 
   1  -9   5       10.37       12.75      5.01 o 
   2  -9   5       33.07       31.87      6.37 o 
   3  -9   5       26.57       36.87      6.37 o 
   4  -9   5       91.91      102.88      9.10 o 
   5  -9   5       29.65       29.59      5.92 o 
   6  -9   5        0.51        2.25      4.78 o 
   7  -9   5        1.76       -1.05      3.05 o 
 -10  -8   5        0.73       -0.91      4.10 o 
  -8  -8   5        1.06       -0.68      2.90 o 
  -7  -8   5       37.01       38.38      4.47 o 
  -6  -8   5       12.83       13.59      3.37 o 
  -5  -8   5      100.57       96.07      5.77 o 
  -4  -8   5      151.90      161.28      7.08 o 
  -3  -8   5      198.78      191.47      9.79 o 
  -2  -8   5       13.64       14.84      3.41 o 
  -1  -8   5        2.81        0.21      2.73 o 
   0  -8   5        7.54        7.10      2.27 o 
   1  -8   5        1.89        5.01      4.10 o 
   2  -8   5       18.15       20.48      5.46 o 
   3  -8   5       13.45       14.34      2.95 o 
   4  -8   5      341.03      322.51      9.39 o 
   5  -8   5       14.93        5.92      2.90 o 
   6  -8   5       27.63       30.43      6.37 o 
   7  -8   5       45.97       48.51      5.15 o 
   8  -8   5        4.09        2.18      3.05 o 
 -11  -7   5       17.45       15.48      6.37 o 
 -10  -7   5       10.20       11.38      5.01 o 
  -9  -7   5      189.96      190.74     12.29 o 
  -8  -7   5      131.93      126.38     11.38 o 
  -7  -7   5       16.07       16.52      4.10 o 
  -6  -7   5        0.98       -0.24      2.40 o 
  -5  -7   5        7.66        3.90      3.41 o 
  -4  -7   5      312.66      299.47      8.85 o 
  -3  -7   5        3.99        0.57      1.85 o 
  -2  -7   5       23.45       20.95      5.92 o 
  -1  -7   5       29.58       29.74      3.05 o 
   0  -7   5      740.39      779.08     13.09 o 
   1  -7   5      572.23      591.35     10.72 o 
   2  -7   5      218.84      236.57      6.78 o 
   3  -7   5      229.10      238.31      7.32 o 
   4  -7   5       18.34       12.60      2.84 o 
   5  -7   5        7.66        1.85      6.37 o 
   6  -7   5        0.63        1.18      2.73 o 
   7  -7   5       14.06        9.93      3.37 o 
   8  -7   5       16.13       18.11      4.01 o 
   9  -7   5       60.82       55.08      8.19 o 
 -11  -6   5       38.25       47.34      8.19 o 
 -10  -6   5       60.90       71.01      8.65 o 
  -9  -6   5        0.74        3.87      2.90 o 
  -8  -6   5       59.93       62.68      5.12 o 
  -7  -6   5        0.01       -0.46      3.19 o 
  -6  -6   5      289.55      277.56      8.49 o 
  -5  -6   5        5.14        5.07      2.50 o 
  -4  -6   5      111.74      111.70      5.30 o 
  -3  -6   5      317.65      335.51      8.37 o 
  -2  -6   5      419.71      421.63      9.17 o 
  -1  -6   5       15.85       10.52      2.40 o 
   0  -6   5        2.14        1.40      1.03 o 
   1  -6   5       47.25       48.13      2.44 o 
   2  -6   5       18.58       17.56      2.21 o 
   3  -6   5      116.28      110.93      4.92 o 
   4  -6   5       53.87       55.63      6.83 o 
   5  -6   5      215.62      194.14      8.88 o 
   6  -6   5       48.40       40.51      4.01 o 
   7  -6   5        8.96        7.31      3.87 o 
   8  -6   5      137.88      138.97     12.75 o 
   9  -6   5        7.69        1.82      4.55 o 
  10  -6   5        8.86        3.19      5.46 o 
 -11  -5   5        0.17       -1.37      4.10 o 
 -10  -5   5       28.63       45.52      7.28 o 
  -9  -5   5       81.30       85.24      5.77 o 
  -8  -5   5       37.97       34.88      6.15 o 
  -7  -5   5        8.90       14.15      2.90 o 
  -6  -5   5       15.28       13.79      2.58 o 
  -5  -5   5       60.67       58.56      4.01 o 
  -4  -5   5       12.12       12.13      3.19 o 
  -3  -5   5        2.48        3.56      1.75 o 
  -2  -5   5     1025.29     1048.37     14.81 o 
  -1  -5   5      518.62      509.44     24.58 o 
   0  -5   5     2218.57     2414.77     32.15 o 
   1  -5   5      330.27      321.19      5.32 o 
   2  -5   5      273.17      272.61      5.00 o 
   3  -5   5        0.65       -1.42      1.01 o 
   4  -5   5       64.32       73.12      4.18 o 
   5  -5   5       12.07       14.95      2.96 o 
   6  -5   5        3.67        1.82      2.28 o 
   7  -5   5       15.72       18.94      3.17 o 
   8  -5   5       30.30       29.54      5.69 o 
   9  -5   5        0.14        2.28      4.10 o 
  10  -5   5       13.05        9.10      5.01 o 
 -11  -4   5        6.12        7.28      4.55 o 
 -10  -4   5       82.57       77.39      8.19 o 
  -9  -4   5       14.09        6.83      2.90 o 
  -8  -4   5       76.13       84.46      5.30 o 
  -7  -4   5      108.82      115.84      5.63 o 
  -6  -4   5      754.80      722.39     13.15 o 
  -5  -4   5       85.01       87.10      4.51 o 
  -4  -4   5      770.36      782.87     12.83 o 
  -3  -4   5      383.81      411.37      8.53 o 
  -2  -4   5        0.74        0.30      1.42 o 
  -1  -4   5     2817.44     2925.72     45.75 o 
   0  -4   5       13.34       11.74      1.37 o 
   1  -4   5     1555.63     1597.96     13.85 o 
   2  -4   5      357.23      384.50      5.91 o 
   3  -4   5       14.90       10.55      1.32 o 
   4  -4   5      357.03      352.20      7.87 o 
   5  -4   5      363.13      345.11     13.20 o 
   6  -4   5       78.78       77.98      4.47 o 
   7  -4   5      109.32      114.67      5.63 o 
   8  -4   5      323.96      311.82     13.66 o 
   9  -4   5        3.18       -3.64      3.64 o 
  10  -4   5       34.53       40.06      7.28 o 
  11  -4   5        5.56       -0.46      4.10 o 
 -11  -3   5        1.58       -2.28      3.64 o 
 -10  -3   5       15.84       12.68      3.37 o 
  -9  -3   5      111.96      100.04      5.92 o 
  -8  -3   5       13.87       11.96      2.72 o 
  -7  -3   5       33.37       39.38      3.69 o 
  -6  -3   5       39.35       39.00      2.76 o 
  -5  -3   5      198.07      219.27      3.80 o 
  -4  -3   5      460.22      478.37      6.57 o 
  -3  -3   5      605.63      603.69      7.00 o 
  -2  -3   5     1087.73     1140.00     10.33 o 
  -1  -3   5     1370.65     1396.21     22.76 o 
   0  -3   5     1567.26     1739.76     14.12 o 
   1  -3   5     6217.08     6251.32     41.31 o 
   2  -3   5     1187.24     1231.94     11.45 o 
   3  -3   5      642.20      626.61      7.88 o 
   4  -3   5        0.86        0.32      0.94 o 
   5  -3   5      731.63      758.58      8.95 o 
   6  -3   5       59.57       54.75      3.61 o 
   7  -3   5       66.25       74.05      4.78 o 
   8  -3   5      103.71      102.42      8.19 o 
   9  -3   5        6.49        9.56      4.55 o 
  10  -3   5       10.20        4.10      4.55 o 
  11  -3   5       49.28       51.44      8.19 o 
 -10  -2   5       12.19        6.83      2.90 o 
  -9  -2   5      203.15      186.33      5.85 o 
  -8  -2   5       88.36       79.55      4.42 o 
  -7  -2   5       46.72       38.01      2.79 o 
  -6  -2   5        2.85        3.26      1.15 o 
  -5  -2   5      179.95      166.70      6.42 o 
  -4  -2   5        9.08       13.55      1.27 o 
  -3  -2   5      162.30      156.72      3.53 o 
  -2  -2   5      681.33      645.48      7.72 o 
  -1  -2   5       97.22       83.45      3.83 o 
   0  -2   5        0.01       -0.76      0.79 o 
   1  -2   5       95.70       86.26      2.53 o 
   2  -2   5     1849.86     1787.37     17.00 o 
   3  -2   5      302.02      304.80      4.80 o 
   4  -2   5        2.04        0.69      0.98 o 
   5  -2   5      887.56      887.66     11.37 o 
   6  -2   5       33.09       29.20      2.77 o 
   7  -2   5      419.52      443.47      9.19 o 
   8  -2   5        2.05        3.64      3.19 o 
   9  -2   5      277.71      247.18     12.29 o 
  10  -2   5        6.75        7.28      4.10 o 
  11  -2   5       14.12        9.56      4.55 o 
  12  -2   5       11.25       25.04      6.83 o 
 -10  -1   5       17.85       20.03      3.54 o 
  -9  -1   5      256.22      266.28      8.59 o 
  -8  -1   5      154.86      142.90      5.37 o 
  -7  -1   5       41.36       44.61      3.11 o 
  -6  -1   5       46.11       44.11      2.24 o 
  -5  -1   5       71.99       77.20      2.58 o 
  -4  -1   5        1.25        1.11      1.01 o 
  -3  -1   5       34.67       41.08      2.07 o 
  -2  -1   5     1353.34     1343.37     13.94 o 
  -1  -1   5     1831.52     1690.85     13.86 o 
   0  -1   5        4.29        0.37      0.88 o 
   1  -1   5       70.71       61.39      2.18 o 
   2  -1   5      127.83      125.25      3.52 o 
   3  -1   5     1157.66     1114.81     10.22 o 
   4  -1   5       10.17       11.08      1.39 o 
   5  -1   5      948.86      991.89     14.91 o 
   6  -1   5      147.13      153.27      3.78 o 
   7  -1   5       26.53       28.30      2.84 o 
   8  -1   5        1.71       -0.46      2.73 o 
   9  -1   5       40.58       36.87      5.92 o 
  10  -1   5       26.75       30.95      5.92 o 
  11  -1   5        2.07       -0.91      4.10 o 
  12  -1   5        8.39        9.56      5.46 o 
 -11   0   5        1.88        0.00      4.10 o 
 -10   0   5       16.24       16.82      4.78 o 
  -9   0   5       42.27       40.41      4.78 o 
  -8   0   5       11.95       10.16      2.27 o 
  -7   0   5        0.92        1.68      1.65 o 
  -6   0   5       33.12       34.08      2.10 o 
  -5   0   5      538.32      532.54      7.62 o 
  -4   0   5      262.55      248.72      4.80 o 
  -3   0   5       46.14       49.23      2.27 o 
  -2   0   5      206.74      194.77      4.17 o 
  -1   0   5      480.63      416.21      5.51 o 
   0   0   5       48.87       45.16      2.38 o 
   1   0   5        0.84        0.46      0.79 o 
   2   0   5        0.45        1.37      0.94 o 
   3   0   5        5.18       16.59      5.30 o 
   4   0   5      243.35      261.75      4.13 o 
   5   0   5     1786.92     1817.10     15.06 o 
   6   0   5        3.57        2.51      1.08 o 
   7   0   5        0.44        0.46      1.61 o 
   8   0   5        0.05        0.23      2.50 o 
   9   0   5        0.01        0.00      3.64 o 
  10   0   5        4.83       -2.73      3.19 o 
  11   0   5       36.33       29.59      6.37 o 
  12   0   5       18.86       15.48      5.46 o 
 -10   1   5      122.61      139.23      6.91 o 
  -9   1   5      170.77      200.68      7.88 o 
  -8   1   5        0.94        4.25      2.40 o 
  -7   1   5      104.09      107.04      5.12 o 
  -6   1   5       31.58       35.03      2.55 o 
  -5   1   5      338.94      345.15      5.50 o 
  -4   1   5      341.39      344.22      5.23 o 
  -3   1   5        1.75        2.68      0.95 o 
  -2   1   5      331.35      345.44      5.34 o 
  -1   1   5       63.33       56.73      2.27 o 
   0   1   5     2115.21     2053.76     15.94 o 
   1   1   5     2401.38     2188.50     16.62 o 
   2   1   5       21.75       23.66      1.32 o 
   3   1   5      441.84      400.65      4.92 o 
   4   1   5      884.67      846.76     11.59 o 
   5   1   5     1112.91     1139.03     15.02 o 
   6   1   5        2.64        0.25      1.42 o 
   7   1   5      524.27      536.62     10.29 o 
   8   1   5      207.18      209.12      6.87 o 
   9   1   5      276.36      293.67      8.49 o 
  10   1   5      423.87      391.49     15.48 o 
  11   1   5        3.43        6.37      4.10 o 
  12   1   5        5.43        0.00      3.64 o 
  13   1   5        0.01       -1.82      3.64 o 
 -11   2   5        3.88        3.61      2.53 o 
 -10   2   5       34.66       43.49      4.78 o 
  -9   2   5       50.01       51.62      3.76 o 
  -8   2   5        3.23        1.56      1.92 o 
  -7   2   5       33.03       32.81      2.87 o 
  -6   2   5       10.67        8.17      1.55 o 
  -5   2   5        5.83        5.80      1.37 o 
  -4   2   5       41.46       51.55      2.26 o 
  -3   2   5       18.11       21.28      1.58 o 
  -2   2   5      244.03      250.91      8.42 o 
  -1   2   5      827.27      790.88      8.50 o 
   0   2   5       14.67       13.87      1.31 o 
   1   2   5        1.29        2.37      0.94 o 
   2   2   5        3.05        3.25      1.09 o 
   3   2   5       24.28       25.16      2.76 o 
   4   2   5        2.32        8.14      1.75 o 
   5   2   5      218.65      200.98      5.47 o 
   6   2   5     1047.02     1005.06     19.57 o 
   7   2   5       12.49       16.31      6.60 o 
   8   2   5       17.79       24.23      4.32 o 
   9   2   5      374.52      361.54      9.49 o 
  10   2   5       23.36       30.01      4.01 o 
  11   2   5        4.23        6.83      4.10 o 
  12   2   5        1.31       -2.73      3.19 o 
  13   2   5        5.77       11.38      5.46 o 
 -10   3   5        0.01        0.07      2.67 o 
  -9   3   5       51.32       62.62      4.11 o 
  -8   3   5      207.67      190.13      6.26 o 
  -7   3   5      139.18      145.31      5.16 o 
  -6   3   5      108.15      120.49      6.37 o 
  -5   3   5      202.43      206.01      4.44 o 
  -4   3   5      112.65      116.93      3.27 o 
  -3   3   5      103.56      104.37      2.95 o 
  -2   3   5     3504.71     3588.20     26.79 o 
  -1   3   5     2307.94     2226.21     17.95 o 
   0   3   5      550.93      564.57     11.18 o 
   1   3   5     1216.34     1156.71     10.83 o 
   2   3   5     1221.54     1255.44     21.88 o 
   3   3   5      878.93      895.80     10.39 o 
   4   3   5      725.41      701.15     10.78 o 
   5   3   5        0.14        2.73      1.61 o 
   6   3   5      128.18      127.11      5.24 o 
   7   3   5        9.33        7.89      2.50 o 
   8   3   5       96.57       99.90     10.01 o 
   9   3   5      733.55      755.47     14.16 o 
  10   3   5      252.36      229.21      8.05 o 
  11   3   5        2.66        5.69      2.90 o 
  12   3   5       12.16        5.46      4.55 o 
  13   3   5        0.57       -0.46      3.64 o 
 -10   4   5        3.21        4.44      2.44 o 
  -9   4   5       14.76       14.91      2.79 o 
  -8   4   5       17.64       16.47      2.87 o 
  -7   4   5      111.51       91.89      7.17 o 
  -6   4   5      120.65      112.91      4.64 o 
  -5   4   5        2.34        0.89      1.65 o 
  -4   4   5       21.41       25.20      1.85 o 
  -3   4   5       11.41       11.37      1.60 o 
  -2   4   5      110.29      103.98      3.40 o 
  -1   4   5      745.70      685.06      9.77 o 
   0   4   5       92.51       92.47      3.06 o 
   1   4   5       89.68      108.74      3.13 o 
   2   4   5      100.27      105.77      4.01 o 
   3   4   5      694.40      740.65      8.17 o 
   4   4   5      327.60      339.73      4.82 o 
   5   4   5      218.37      219.60      6.60 o 
   6   4   5      108.04      104.53      5.92 o 
   7   4   5       26.11       33.23      5.24 o 
   8   4   5        1.23        0.42      2.07 o 
   9   4   5     1422.64     1427.87     20.74 o 
  10   4   5       87.76       87.97     11.15 o 
  11   4   5       54.67       57.39      5.15 o 
  12   4   5       43.04       42.76      8.42 o 
  13   4   5       10.57       13.66      5.46 o 
  -9   5   5       55.65       46.45      5.36 o 
  -8   5   5       58.66       59.29      4.29 o 
  -7   5   5       82.06       78.59      5.22 o 
  -6   5   5      337.12      332.29      8.26 o 
  -5   5   5      102.70      109.14      4.72 o 
  -4   5   5      155.55      163.90      5.36 o 
  -3   5   5      554.27      559.83      8.24 o 
  -2   5   5       21.13       16.85      1.74 o 
  -1   5   5      635.63      561.45      8.33 o 
   0   5   5      146.40      130.10      3.76 o 
   1   5   5      244.47      209.62      4.55 o 
   2   5   5      573.62      588.08      7.67 o 
   3   5   5      383.09      391.31      6.02 o 
   4   5   5        5.01        5.18      2.29 o 
   5   5   5        7.01       11.19      2.25 o 
   6   5   5       14.14       12.40      2.52 o 
   7   5   5       44.17       35.05      3.37 o 
   8   5   5      264.26      284.41     10.70 o 
   9   5   5       36.19       41.81      5.01 o 
  10   5   5       19.78       19.50      4.10 o 
  11   5   5       38.08       37.40      4.47 o 
  12   5   5       18.38       23.05      4.18 o 
  13   5   5        3.02       -3.19      4.55 o 
  -9   6   5       24.47       19.15      3.32 o 
  -8   6   5        5.73        5.96      3.10 o 
  -7   6   5       63.81       72.39      4.64 o 
  -6   6   5       39.60       36.90      3.87 o 
  -5   6   5       51.18       42.36      4.07 o 
  -4   6   5      143.21      154.37      6.13 o 
  -3   6   5       62.41       63.11      4.51 o 
  -2   6   5       14.52       12.05      1.80 o 
  -1   6   5      522.23      520.89      7.89 o 
   0   6   5        5.48        7.61      1.58 o 
   1   6   5       97.36       94.48      3.50 o 
   2   6   5      243.81      253.20      5.24 o 
   3   6   5      197.16      188.81      4.58 o 
   4   6   5        2.82        1.77      1.26 o 
   5   6   5      193.91      206.84      6.41 o 
   6   6   5      179.79      183.53      6.22 o 
   7   6   5       22.32       19.57      2.95 o 
   8   6   5      190.25      175.33      6.99 o 
   9   6   5      345.75      357.15     12.29 o 
  10   6   5        2.68        4.36      2.72 o 
  11   6   5       10.87        9.43      3.28 o 
  12   6   5        0.08        0.00      4.55 o 
  -8   7   5        4.69        2.97      2.95 o 
  -7   7   5        4.97        6.24      2.51 o 
  -6   7   5       10.99       13.80      2.71 o 
  -5   7   5       47.67       44.04      3.66 o 
  -4   7   5       16.98        5.72      3.41 o 
  -3   7   5       45.74       34.91      4.32 o 
  -2   7   5       12.59       18.25      3.05 o 
  -1   7   5       44.48       46.47      2.89 o 
   0   7   5      143.15      150.90      4.53 o 
   1   7   5        0.39       -0.13      1.96 o 
   2   7   5       12.87        8.47      1.74 o 
   3   7   5        0.38       -0.65      1.56 o 
   4   7   5       15.31       16.98      1.93 o 
   5   7   5        1.65       -1.53      1.75 o 
   6   7   5       89.16       99.85      5.25 o 
   7   7   5      252.54      247.04      7.65 o 
   8   7   5      124.64      119.48      6.01 o 
   9   7   5        0.74       -0.46      2.19 o 
  10   7   5      125.61      130.19     10.01 o 
  11   7   5        3.75        0.91      4.10 o 
  12   7   5        0.00       -5.46      4.55 o 
  -7   8   5        4.87        1.61      2.41 o 
  -6   8   5        0.07        1.89      2.16 o 
  -5   8   5        0.14        2.15      2.40 o 
  -4   8   5       92.90       89.73      9.56 o 
  -3   8   5        7.86        7.82      2.72 o 
  -2   8   5       41.97       38.05      5.01 o 
  -1   8   5       28.47       28.07      4.55 o 
   0   8   5       10.98       14.49      2.18 o 
   1   8   5        0.21        0.89      1.65 o 
   2   8   5      257.06      260.84      5.95 o 
   3   8   5      161.78      159.87      4.79 o 
   4   8   5       82.74       87.19      3.66 o 
   5   8   5      145.72      150.52      7.74 o 
   6   8   5       41.20       38.28      3.70 o 
   7   8   5       91.59       82.42      4.92 o 
   8   8   5      113.74      111.07      9.10 o 
   9   8   5        3.38        7.74      4.55 o 
  10   8   5       17.65       15.93      5.92 o 
  11   8   5        1.27        0.46      4.10 o 
  12   8   5        0.96       -1.82      5.01 o 
  -6   9   5        0.88       -2.06      4.55 o 
  -5   9   5        5.41        4.03      3.05 o 
  -4   9   5       19.26       13.42      6.83 o 
  -3   9   5      112.24      116.29      6.55 o 
  -2   9   5      199.23      187.80      7.71 o 
  -1   9   5      134.40      128.44      9.79 o 
   0   9   5       71.73       66.63      5.46 o 
   1   9   5       50.03       49.99      3.31 o 
   2   9   5      355.57      364.84     10.04 o 
   3   9   5      232.02      233.48      6.01 o 
   4   9   5        1.59        3.51      1.65 o 
   5   9   5       33.38       35.73      9.10 o 
   6   9   5       11.32       10.01      4.10 o 
   7   9   5        9.59       11.84      4.55 o 
   8   9   5       20.39       24.13      5.46 o 
   9   9   5       32.38       23.67      5.92 o 
  10   9   5       20.15       17.75      5.92 o 
  11   9   5        0.08       -6.15      4.10 o 
  -5  10   5        8.80        7.16      3.87 o 
  -4  10   5        0.46       -1.32      7.74 o 
  -3  10   5       37.09       35.77      4.83 o 
  -2  10   5        9.48        3.88      3.05 o 
  -1  10   5       10.42        9.75      4.55 o 
   0  10   5        0.29       -0.74      2.52 o 
   1  10   5       18.36        6.11      6.37 o 
   2  10   5       16.07       14.65      2.53 o 
   3  10   5       33.67       29.40      3.48 o 
   4  10   5        3.20        2.73      3.64 o 
   5  10   5       90.98       80.57      7.74 o 
   6  10   5        6.08        0.91      3.64 o 
   7  10   5      110.84      105.16      9.56 o 
   8  10   5        0.00       -3.64      3.19 o 
   9  10   5        2.25        2.28      4.10 o 
  10  10   5        2.55       12.75      5.46 o 
  -3  11   5        0.07       -1.52      2.84 o 
  -2  11   5       11.34        9.27      3.50 o 
  -1  11   5       47.43       35.17      4.66 o 
   0  11   5        0.25       -2.28      2.58 o 
   1  11   5       81.52       79.21      5.63 o 
   2  11   5       70.87       65.10      7.28 o 
   3  11   5       60.13       70.10      7.28 o 
   4  11   5       18.75       14.11      5.01 o 
   5  11   5       16.86       21.40      5.46 o 
   6  11   5       10.71        9.56      4.55 o 
   7  11   5        0.16       -4.55      3.64 o 
   8  11   5        0.13       -4.55      3.64 o 
   9  11   5        5.21       -1.82      4.10 o 
  -2  12   5       20.08       23.83      8.65 o 
  -1  12   5        1.47        7.74      5.46 o 
   0  12   5        0.01       -0.91      4.55 o 
   1  12   5        0.25        0.91      4.10 o 
   2  12   5        1.12       -3.64      4.10 o 
   3  12   5        6.97        1.82      4.55 o 
   5  12   5       21.07       24.13      6.37 o 
   6  12   5       35.97       42.79      7.28 o 
   7  12   5        2.51        1.37      4.55 o 
   8  12   5        3.11       -4.55      4.10 o 
   2  13   5        0.86       -0.46      5.01 o 
  -5 -12   6       22.56       17.64      4.34 o 
  -4 -12   6       13.24       11.84      6.37 o 
  -3 -12   6       10.22       12.29      5.92 o 
  -2 -12   6       31.26       47.80      8.65 o 
  -1 -12   6        0.86        7.74      5.92 o 
   0 -12   6       12.59       18.66      6.83 o 
   1 -12   6        5.92        1.37      5.46 o 
  -7 -11   6        0.00        1.68      3.19 o 
  -6 -11   6        1.88        2.35      3.05 o 
  -5 -11   6        0.01        2.08      3.05 o 
  -4 -11   6        9.49       16.84      5.92 o 
  -3 -11   6       16.71       14.11      5.92 o 
  -2 -11   6       22.75       24.58      6.37 o 
  -1 -11   6        0.01        4.10      4.55 o 
   0 -11   6        2.54        4.55      4.55 o 
   1 -11   6        3.34        6.83      5.46 o 
   2 -11   6        0.11        7.74      5.46 o 
   3 -11   6       32.80       26.40      6.83 o 
   4 -11   6       29.61       20.94      6.37 o 
  -8 -10   6       15.39       13.84      6.60 o 
  -7 -10   6       37.34       52.39      5.63 o 
  -6 -10   6        2.65        1.37      2.90 o 
  -5 -10   6        6.43        3.59      3.05 o 
  -4 -10   6        4.41        0.99      2.72 o 
  -3 -10   6        3.63        0.54      2.72 o 
  -2 -10   6       56.24       50.40      4.98 o 
  -1 -10   6        1.46       -2.73      4.10 o 
   0 -10   6       13.17       15.48      5.46 o 
   1 -10   6        0.05        2.73      4.55 o 
   2 -10   6       33.83       27.77      6.37 o 
   3 -10   6       17.17       11.38      5.46 o 
   4 -10   6        2.45       12.29      5.46 o 
   5 -10   6        0.83        5.46      5.01 o 
  -9  -9   6        0.18        2.28      4.55 o 
  -8  -9   6       13.93       12.75      3.86 o 
  -7  -9   6       17.78       23.22      4.47 o 
  -6  -9   6       10.42        7.32      4.55 o 
  -5  -9   6       78.67       83.34      6.37 o 
  -4  -9   6      159.23      142.23      6.91 o 
  -3  -9   6      242.03      232.05     10.24 o 
  -2  -9   6        5.17        6.27      2.84 o 
  -1  -9   6        0.58       -0.74      1.93 o 
   0  -9   6        6.47        3.19      4.55 o 
   1  -9   6        2.02       -0.91      3.64 o 
   2  -9   6       83.59       93.32      8.65 o 
   3  -9   6       25.85       25.04      5.92 o 
   4  -9   6       14.20       10.01      5.01 o 
   5  -9   6       25.51       26.40      6.37 o 
   6  -9   6        0.55        4.10      5.01 o 
   7  -9   6        0.08        2.58      3.37 o 
 -10  -8   6       39.92       51.89      8.65 o 
  -9  -8   6       26.24       23.67      6.83 o 
  -8  -8   6       21.83       16.10      4.01 o 
  -7  -8   6        0.04       -3.86      2.58 o 
  -6  -8   6       25.53       19.64      3.69 o 
  -5  -8   6      486.72      475.41     12.07 o 
  -4  -8   6        2.32        0.36      2.40 o 
  -3  -8   6      152.22      143.57      6.59 o 
  -2  -8   6       19.84       20.39      3.17 o 
  -1  -8   6       36.05       33.50      3.50 o 
   0  -8   6       14.13       18.11      8.19 o 
   1  -8   6        6.66        4.55      4.10 o 
   2  -8   6       49.29       42.79      6.37 o 
   3  -8   6        1.90        0.91      4.10 o 
   4  -8   6        6.12        4.23      2.72 o 
   5  -8   6        2.07       -0.82      2.40 o 
   6  -8   6        6.97       11.68      3.37 o 
   7  -8   6      124.04      122.24      7.08 o 
   8  -8   6        4.65        3.58      5.24 o 
 -10  -7   6       19.27       15.48      5.46 o 
  -9  -7   6        6.69       11.49      3.37 o 
  -8  -7   6       20.58       19.48      3.86 o 
  -7  -7   6        0.45       -2.50      2.25 o 
  -6  -7   6      115.69      118.29      6.41 o 
  -5  -7   6       25.73       19.91      4.32 o 
  -4  -7   6      194.01      208.33      7.73 o 
  -3  -7   6      243.02      246.69      7.88 o 
  -2  -7   6      103.66      106.87      5.44 o 
  -1  -7   6      104.97       87.66      4.80 o 
   0  -7   6        6.38        7.70      2.19 o 
   1  -7   6        8.12        5.57      1.93 o 
   2  -7   6       31.64       37.27      7.06 o 
   3  -7   6      303.73      283.95      7.87 o 
   4  -7   6       37.41       47.71      4.32 o 
   5  -7   6       54.56       56.07      4.66 o 
   6  -7   6        0.06       -0.27      4.10 o 
   7  -7   6       17.37       15.82      3.54 o 
   8  -7   6        0.00       -2.06      2.72 o 
   9  -7   6        7.92        2.73      5.01 o 
 -11  -6   6       52.09       69.19      9.10 o 
 -10  -6   6        7.68       10.01      5.46 o 
  -9  -6   6        4.62        0.19      4.55 o 
  -8  -6   6      315.85      323.41     10.11 o 
  -7  -6   6       74.04       79.64      5.44 o 
  -6  -6   6      617.41      590.76     12.83 o 
  -5  -6   6      565.82      526.27     11.72 o 
  -4  -6   6       11.21       12.04      2.72 o 
  -3  -6   6      215.15      208.00     11.61 o 
  -2  -6   6       72.81       80.71      4.66 o 
  -1  -6   6       17.62       23.64      3.87 o 
   0  -6   6      378.37      395.93      8.81 o 
   1  -6   6      155.15      140.44      3.97 o 
   2  -6   6       21.88       19.17      2.02 o 
   3  -6   6      185.34      171.82      6.83 o 
   4  -6   6       62.48       58.53      4.15 o 
   5  -6   6       10.14        8.14      2.72 o 
   6  -6   6      391.28      399.88     10.46 o 
   7  -6   6       15.98       18.97      3.50 o 
   8  -6   6        5.06        5.46      5.01 o 
   9  -6   6        0.16        0.46      3.64 o 
 -11  -5   6        2.67        3.64      4.55 o 
 -10  -5   6        0.00       -1.82      3.19 o 
  -9  -5   6      115.68      115.03      6.74 o 
  -8  -5   6       15.57       15.27      3.37 o 
  -7  -5   6       16.52       17.29      3.22 o 
  -6  -5   6       10.89       10.65      4.78 o 
  -5  -5   6      194.72      188.82      7.97 o 
  -4  -5   6       97.18       87.82      5.46 o 
  -3  -5   6      442.11      471.57     13.66 o 
  -2  -5   6      584.76      552.68     10.62 o 
  -1  -5   6       44.74       53.66      9.56 o 
   0  -5   6        5.97        4.15      1.30 o 
   1  -5   6       36.67       34.53      2.14 o 
   2  -5   6      666.80      661.72      8.52 o 
   3  -5   6       61.47       67.29      3.01 o 
   4  -5   6      319.42      322.55      8.03 o 
   5  -5   6       15.94       20.95      2.90 o 
   6  -5   6      488.71      538.26     11.57 o 
   7  -5   6       36.40       43.28      4.01 o 
   8  -5   6       11.67        4.10      4.10 o 
   9  -5   6        1.24       -2.73      3.64 o 
  10  -5   6       16.45       14.11      5.46 o 
 -11  -4   6        1.29        1.37      4.55 o 
 -10  -4   6       22.76       16.74      3.82 o 
  -9  -4   6       57.67       58.68      5.69 o 
  -8  -4   6       13.35       15.62      4.32 o 
  -7  -4   6      112.27      110.58      5.95 o 
  -6  -4   6      361.16      344.84      9.14 o 
  -5  -4   6      148.79      160.92      6.27 o 
  -4  -4   6      320.41      329.10     11.38 o 
  -3  -4   6       79.57       84.34      4.34 o 
  -2  -4   6     2964.22     2978.02     30.25 o 
  -1  -4   6       20.90       21.01      1.49 o 
   0  -4   6     2571.53     2719.51     21.00 o 
   1  -4   6      259.07      242.93      4.73 o 
   2  -4   6      658.86      653.22      8.19 o 
   3  -4   6       24.36       20.80      1.80 o 
   4  -4   6        0.19        0.46      1.21 o 
   5  -4   6      159.85      156.46      5.79 o 
   6  -4   6       38.03       40.17      3.50 o 
   7  -4   6        0.42        0.67      2.07 o 
   8  -4   6       15.71       22.31      5.46 o 
   9  -4   6        2.37        7.28      4.55 o 
  10  -4   6       17.68       19.57      6.37 o 
  11  -4   6       10.69       20.94      6.83 o 
 -11  -3   6        4.40        0.91      4.10 o 
 -10  -3   6       25.45       28.22      4.18 o 
  -9  -3   6       23.42       27.14      4.78 o 
  -8  -3   6       49.08       51.89      4.51 o 
  -7  -3   6        1.18       -1.10      2.50 o 
  -6  -3   6        7.84       11.07      2.14 o 
  -5  -3   6      215.21      219.07      4.86 o 
  -4  -3   6      123.99      128.03      3.36 o 
  -3  -3   6        1.96        2.03      1.04 o 
  -2  -3   6      222.60      220.41      4.07 o 
  -1  -3   6     1688.79     1676.41     14.40 o 
   0  -3   6        7.39       10.80      2.97 o 
   1  -3   6     5039.09     5044.81     34.73 o 
   2  -3   6      175.43      180.04      3.92 o 
   3  -3   6      925.30      957.51     11.97 o 
   4  -3   6      191.86      209.37      4.42 o 
   5  -3   6      147.11      148.24      3.95 o 
   6  -3   6      211.75      204.63      6.83 o 
   7  -3   6      140.24      149.77      6.01 o 
   8  -3   6        1.02       -2.73      3.19 o 
   9  -3   6      136.11      130.19     10.01 o 
  10  -3   6        0.01        1.37      4.10 o 
  11  -3   6       15.64        2.73      4.55 o 
 -10  -2   6        3.85        3.19      4.10 o 
  -9  -2   6        0.00        1.15      2.40 o 
  -8  -2   6       64.27       62.76      2.93 o 
  -7  -2   6      110.31      103.48      3.48 o 
  -6  -2   6        5.63        7.96      1.37 o 
  -5  -2   6        4.98        5.24      1.37 o 
  -4  -2   6        0.25        1.59      1.23 o 
  -3  -2   6      214.02      215.96      4.41 o 
  -2  -2   6       88.49       94.07      2.81 o 
  -1  -2   6      916.48      861.09      9.04 o 
   0  -2   6      110.60      130.14      3.21 o 
   1  -2   6      257.08      224.47      4.27 o 
   2  -2   6     1300.79     1280.69     11.91 o 
   3  -2   6      244.23      256.03      4.55 o 
   4  -2   6        6.70       10.87      3.42 o 
   5  -2   6       79.52       79.63      3.04 o 
   6  -2   6      117.23      115.80      3.63 o 
   7  -2   6      244.99      250.37     11.38 o 
   8  -2   6        0.08       -2.28      2.73 o 
   9  -2   6      103.86      101.06      8.65 o 
  10  -2   6        0.01        0.00      3.64 o 
  11  -2   6       63.01       62.82      8.65 o 
  12  -2   6        2.05        1.82      4.55 o 
 -10  -1   6        6.29        9.68      2.34 o 
  -9  -1   6       91.46       94.97      3.73 o 
  -8  -1   6      125.77      132.19      4.09 o 
  -7  -1   6      264.32      278.16      5.36 o 
  -6  -1   6        2.50        1.87      1.56 o 
  -5  -1   6      610.16      604.89      7.26 o 
  -4  -1   6        3.18        3.53      1.26 o 
  -3  -1   6       75.88       72.46      2.74 o 
  -2  -1   6       14.91       14.06      1.47 o 
  -1  -1   6      123.13      108.51      3.01 o 
   0  -1   6       13.17       12.44      1.31 o 
   1  -1   6        3.35        1.97      1.75 o 
   2  -1   6      515.16      514.85      6.46 o 
   3  -1   6       41.79       40.83      2.00 o 
   4  -1   6       69.03       87.40      4.94 o 
   5  -1   6       20.60       23.05      2.08 o 
   6  -1   6       19.83       13.53      1.60 o 
   7  -1   6      343.78      356.10      8.09 o 
   8  -1   6       62.00       66.01      6.83 o 
   9  -1   6       13.61       16.39      4.55 o 
  10  -1   6        3.59        0.00      3.64 o 
  11  -1   6        4.03        4.10      4.10 o 
  12  -1   6       10.27       10.47      5.46 o 
 -11   0   6       12.13        8.65      3.22 o 
 -10   0   6        0.23        0.94      2.07 o 
  -9   0   6        1.37       -1.65      1.78 o 
  -8   0   6       29.27       30.92      2.50 o 
  -7   0   6      219.55      201.27      5.19 o 
  -6   0   6        1.27        0.17      1.38 o 
  -5   0   6      544.46      574.60      7.31 o 
  -4   0   6      233.66      244.73      5.33 o 
  -3   0   6     2132.24     2162.99     18.83 o 
  -2   0   6      448.66      392.62      6.01 o 
  -1   0   6       98.68      115.46      3.13 o 
   0   0   6     2099.06     2050.94     16.44 o 
   1   0   6     1144.87     1033.12     11.86 o 
   2   0   6     1161.92     1173.31     10.83 o 
   3   0   6        1.86        1.87      0.94 o 
   4   0   6      205.37      204.18      4.45 o 
   5   0   6      501.05      505.33      6.46 o 
   6   0   6       28.95       43.74      4.55 o 
   7   0   6      195.04      195.08      6.41 o 
   8   0   6       21.53       15.62      2.72 o 
   9   0   6       16.08       18.66      4.55 o 
  10   0   6      208.10      189.37     11.38 o 
  11   0   6       17.04       21.40      5.92 o 
  12   0   6       42.58       47.80      7.74 o 
 -11   1   6       35.51       47.37      8.59 o 
 -10   1   6        3.84        5.58      2.34 o 
  -9   1   6       15.75       21.86      2.97 o 
  -8   1   6       29.97       22.59      2.79 o 
  -7   1   6       11.11        6.18      1.70 o 
  -6   1   6      252.29      250.51      9.81 o 
  -5   1   6      579.98      599.97      7.67 o 
  -4   1   6     1430.38     1514.16     18.97 o 
  -3   1   6      341.17      317.55      5.77 o 
  -2   1   6     1822.05     1930.11     21.68 o 
  -1   1   6       13.79       13.39      1.47 o 
   0   1   6       32.82       33.06      1.92 o 
   1   1   6      636.94      590.18      6.98 o 
   2   1   6      248.36      235.50      4.14 o 
   3   1   6      189.07      186.02      3.59 o 
   4   1   6     4892.15     5047.66     41.25 o 
   5   1   6       79.99       79.54      3.73 o 
   6   1   6      200.62      190.55      5.95 o 
   7   1   6      275.65      273.74      7.56 o 
   8   1   6       29.48       35.81      3.37 o 
   9   1   6       23.61       22.27      5.24 o 
  10   1   6      145.15      143.85     10.01 o 
  11   1   6        0.02        1.37      3.64 o 
  12   1   6        7.83       -1.37      4.10 o 
 -10   2   6       28.38       40.07      4.83 o 
  -9   2   6        4.42        4.90      2.27 o 
  -8   2   6       15.99       15.01      2.53 o 
  -7   2   6       11.87       14.74      3.28 o 
  -6   2   6       39.96       50.87      4.40 o 
  -5   2   6      174.00      170.57      4.19 o 
  -4   2   6        7.00        4.87      1.64 o 
  -3   2   6      115.90      137.70      3.92 o 
  -2   2   6      283.40      273.88      6.51 o 
  -1   2   6      582.93      545.94      8.94 o 
   0   2   6        0.30        0.59      0.94 o 
   1   2   6      648.01      556.80      6.88 o 
   2   2   6      372.25      380.76      5.42 o 
   3   2   6      290.36      292.21      4.53 o 
   4   2   6      251.50      280.89      4.21 o 
   5   2   6      134.93      147.18      5.15 o 
   6   2   6      431.88      446.57     13.20 o 
   7   2   6       16.54       15.49      4.32 o 
   8   2   6        0.11       -1.90      1.75 o 
   9   2   6       33.65       36.51      3.86 o 
  10   2   6       35.38       27.04      3.69 o 
  11   2   6        0.00        0.91      3.64 o 
  12   2   6        2.34        2.28      4.10 o 
  13   2   6        2.13        0.46      4.55 o 
 -10   3   6        3.54        3.61      2.44 o 
  -9   3   6        8.88        5.43      2.48 o 
  -8   3   6       22.97       19.27      2.89 o 
  -7   3   6       14.54       15.78      2.63 o 
  -6   3   6       82.53       66.91      4.40 o 
  -5   3   6       19.48       18.83      1.92 o 
  -4   3   6      673.56      662.96     16.02 o 
  -3   3   6        0.31        1.23      1.21 o 
  -2   3   6      136.25      141.02      3.94 o 
  -1   3   6      112.29       97.56      3.32 o 
   0   3   6       51.59       50.75      2.37 o 
   1   3   6      855.41      820.78      9.09 o 
   2   3   6      196.38      220.74      6.23 o 
   3   3   6       62.92       53.14      3.40 o 
   4   3   6       39.65       49.76      5.92 o 
   5   3   6      342.75      345.99      7.88 o 
   6   3   6        2.43        2.36      1.75 o 
   7   3   6      130.85      128.08      5.63 o 
   8   3   6       18.01       21.74      3.22 o 
   9   3   6       77.65      100.95     13.66 o 
  10   3   6      164.62      159.79      7.51 o 
  11   3   6      127.80      135.96      7.51 o 
  12   3   6       30.11       27.31      6.37 o 
  13   3   6        3.73        5.92      5.01 o 
 -10   4   6        2.12        2.44      2.53 o 
  -9   4   6        0.19       -1.60      2.07 o 
  -8   4   6       23.98       19.59      2.97 o 
  -7   4   6      132.85      148.99      5.69 o 
  -6   4   6      113.28      102.19      4.81 o 
  -5   4   6        1.60       -0.66      1.88 o 
  -4   4   6       38.42       38.83      2.81 o 
  -3   4   6       61.44       60.80      3.17 o 
  -2   4   6        8.71        7.93      1.76 o 
  -1   4   6      343.19      340.10      5.95 o 
   0   4   6     2940.56     3039.28     23.91 o 
   1   4   6      704.22      650.38     11.19 o 
   2   4   6     2891.37     2953.07     22.80 o 
   3   4   6       14.15       17.17      1.65 o 
   4   4   6        6.61        4.61      1.08 o 
   5   4   6      303.21      320.26      7.71 o 
   6   4   6      189.64      206.88      7.74 o 
   7   4   6      973.46      956.95     15.09 o 
   8   4   6       93.18       97.81      5.30 o 
   9   4   6      214.88      228.58      8.20 o 
  10   4   6      100.65      118.75      6.83 o 
  11   4   6       24.79       31.20      4.34 o 
  12   4   6       24.85       23.08      4.34 o 
  13   4   6        0.18       -1.37      4.10 o 
  -9   5   6       55.36       52.15      4.78 o 
  -8   5   6       69.05       66.98      4.72 o 
  -7   5   6       15.37       11.48      3.03 o 
  -6   5   6       23.83       21.38      2.79 o 
  -5   5   6        1.67       -1.32      2.80 o 
  -4   5   6      266.71      251.68      8.05 o 
  -3   5   6      128.68      129.76      5.15 o 
  -2   5   6       14.48       14.57      1.97 o 
  -1   5   6      818.13      823.90     14.37 o 
   0   5   6      145.33      149.27      4.11 o 
   1   5   6      850.27      818.82      9.97 o 
   2   5   6       82.18       82.78      4.17 o 
   3   5   6        0.85        2.55      1.26 o 
   4   5   6        8.74        6.41      1.60 o 
   5   5   6       72.19       72.27      4.15 o 
   6   5   6      109.32      111.85      6.37 o 
   7   5   6        7.82        6.10      2.50 o 
   8   5   6        3.63        0.48      5.24 o 
   9   5   6      157.40      162.28      7.24 o 
  10   5   6        0.48        3.94      2.72 o 
  11   5   6      112.87       90.89     12.97 o 
  12   5   6       42.71       52.98      8.42 o 
  -8   6   6        1.66       -1.22      2.07 o 
  -7   6   6       24.78       20.62      3.19 o 
  -6   6   6       19.08       22.69      5.13 o 
  -5   6   6        0.17        3.00      2.73 o 
  -4   6   6        9.26        3.64      3.64 o 
  -3   6   6       29.29       25.07      3.22 o 
  -2   6   6        1.97        2.50      1.47 o 
  -1   6   6      249.53      252.22      5.67 o 
   0   6   6       24.89       22.00      2.27 o 
   1   6   6      181.60      167.27      5.53 o 
   2   6   6       59.45       53.17      5.17 o 
   3   6   6      195.14      194.09      4.75 o 
   4   6   6      199.52      193.33      5.76 o 
   5   6   6        0.00        0.72      2.50 o 
   6   6   6      627.84      600.76     11.72 o 
   7   6   6     1208.50     1122.92     17.30 o 
   8   6   6      422.74      430.13     10.56 o 
   9   6   6       66.34       62.88      4.80 o 
  10   6   6        1.95        2.20      5.24 o 
  11   6   6       38.28       34.68      4.59 o 
  12   6   6        0.14        3.23      3.05 o 
  -8   7   6       25.63       29.18      3.92 o 
  -7   7   6        5.42        8.79      2.71 o 
  -6   7   6       12.94        8.65      3.22 o 
  -5   7   6       41.61       39.72      7.06 o 
  -4   7   6       18.55       20.71      3.54 o 
  -3   7   6        2.74        0.00      2.25 o 
  -2   7   6        9.77       12.06      2.90 o 
  -1   7   6       65.97       65.66      3.48 o 
   0   7   6       57.64       58.11      3.13 o 
   1   7   6      248.75      228.82      7.15 o 
   2   7   6       44.85       47.00      2.87 o 
   3   7   6       48.86       52.76      3.01 o 
   4   7   6        0.56        0.59      2.50 o 
   5   7   6       28.60       23.02      3.19 o 
   6   7   6        0.03        2.45      2.07 o 
   7   7   6        1.81        1.73      3.87 o 
   8   7   6        6.92        7.02      3.19 o 
   9   7   6        1.56        1.79      3.87 o 
  10   7   6        0.43       -1.82      2.40 o 
  11   7   6        7.42        4.10      5.01 o 
  12   7   6        5.67       12.75      5.92 o 
  -7   8   6        0.19        1.82      3.22 o 
  -6   8   6       17.30       29.79      6.83 o 
  -5   8   6        3.63        5.29      3.19 o 
  -4   8   6        7.34       10.01      3.22 o 
  -3   8   6       91.03       93.56      5.79 o 
  -2   8   6       54.81       55.54      4.66 o 
  -1   8   6      168.93      158.02      6.59 o 
   0   8   6      265.88      257.05      6.27 o 
   1   8   6       98.92      100.79      4.11 o 
   2   8   6      200.93      197.96      5.43 o 
   3   8   6        0.69        2.20      2.23 o 
   4   8   6        0.29       -0.16      1.53 o 
   5   8   6       18.75       21.74      3.28 o 
   6   8   6       16.47       22.39      3.17 o 
   7   8   6       13.29       11.07      3.41 o 
   8   8   6       67.73       70.56      5.03 o 
   9   8   6       42.46       49.62      7.74 o 
  10   8   6        8.47       14.11      5.46 o 
  11   8   6        0.13       -5.46      4.10 o 
  -6   9   6        6.46        8.67      4.78 o 
  -5   9   6       10.32        6.83      3.22 o 
  -4   9   6       42.18       42.39      8.42 o 
  -3   9   6        1.25       -3.52      2.40 o 
  -2   9   6       17.04       17.45      5.46 o 
  -1   9   6        1.77        0.33      2.40 o 
   0   9   6       47.67       48.09      4.34 o 
   1   9   6       56.83       63.99      3.68 o 
   2   9   6        0.20       -2.13      2.86 o 
   3   9   6        0.36       -0.30      1.58 o 
   4   9   6       34.77       34.51      3.69 o 
   5   9   6        1.65        1.67      2.40 o 
   6   9   6      340.32      325.22     10.70 o 
   7   9   6        0.59        6.83      4.10 o 
   8   9   6       39.37       34.60      6.37 o 
   9   9   6       16.85       21.40      5.46 o 
  10   9   6        2.21        7.28      5.46 o 
  11   9   6        0.01       -0.91      4.55 o 
  -4  10   6        1.88        4.10      3.28 o 
  -3  10   6        9.76       11.42      4.32 o 
  -2  10   6        4.08        6.30      3.05 o 
  -1  10   6       22.09       17.37      6.37 o 
   0  10   6       44.99       34.55      4.34 o 
   1  10   6        5.55       11.55      4.10 o 
   2  10   6      154.49      148.27      8.88 o 
   3  10   6       15.28       20.42      2.71 o 
   4  10   6       87.14       89.62      8.88 o 
   5  10   6        2.43        0.46      3.64 o 
   6  10   6        0.03       -4.10      3.64 o 
   7  10   6        1.29       -4.10      2.73 o 
   8  10   6       30.31       47.80      7.74 o 
   9  10   6       13.88       21.85      6.37 o 
  10  10   6        0.33       -5.01      4.10 o 
  -3  11   6        4.81        2.51      5.01 o 
  -2  11   6       37.04       46.15      5.30 o 
  -1  11   6        1.90       -1.12      2.61 o 
   0  11   6        1.51       -0.96      2.72 o 
   1  11   6        1.72        0.46      2.90 o 
   2  11   6       11.15        5.99      3.05 o 
   3  11   6        7.81        4.10      4.10 o 
   4  11   6       32.06       25.49      5.46 o 
   5  11   6        1.96        2.73      4.10 o 
   6  11   6        7.18        0.00      4.10 o 
   7  11   6        5.49        4.55      4.55 o 
   8  11   6        0.05       -4.78      3.19 o 
   9  11   6        0.19        7.74      5.01 o 
  -1  12   6        6.40        3.15      3.50 o 
   0  12   6       50.54       49.62      8.19 o 
   1  12   6        0.98       10.01      5.01 o 
   2  12   6        5.09        3.64      5.01 o 
   5  12   6        0.49        4.55      4.10 o 
   6  12   6        5.03        2.28      5.01 o 
   7  12   6       42.62       42.79      8.19 o 
  -4 -12   7        0.92       -0.91      5.46 o 
  -3 -12   7        0.41       -4.10      4.55 o 
  -2 -12   7        9.97        3.64      5.92 o 
  -1 -12   7        2.36        2.73      5.46 o 
   0 -12   7        0.59       -2.73      5.01 o 
  -6 -11   7       17.98        9.71      4.01 o 
  -5 -11   7        1.19        0.22      3.37 o 
  -4 -11   7       11.08        9.18      3.69 o 
  -3 -11   7        1.51        4.03      5.24 o 
  -2 -11   7        9.36        9.56      5.92 o 
  -1 -11   7       20.36       16.39      6.37 o 
   0 -11   7        5.81        0.91      5.01 o 
   1 -11   7       21.66       22.31      6.37 o 
   2 -11   7       23.91       22.31      6.83 o 
   3 -11   7        7.57        2.28      5.01 o 
  -8 -10   7        2.02        3.47      4.78 o 
  -7 -10   7       36.82       30.99      4.98 o 
  -6 -10   7        0.32        1.56      3.37 o 
  -5 -10   7       22.15       25.25      4.34 o 
  -4 -10   7       13.99        5.46      3.22 o 
  -3 -10   7       28.24       26.72      4.34 o 
  -2 -10   7        1.07        1.82      2.90 o 
  -1 -10   7       38.13       45.52      7.28 o 
   0 -10   7        0.05       -1.82      3.64 o 
   1 -10   7        0.35        1.37      4.10 o 
   2 -10   7        8.11       10.93      5.46 o 
   3 -10   7        0.40        0.00      4.55 o 
   4 -10   7       11.32       17.75      5.92 o 
   5 -10   7        1.55       -4.78      3.19 o 
  -9  -9   7        6.59        9.56      5.92 o 
  -8  -9   7        4.64        0.87      3.37 o 
  -7  -9   7      105.99      102.83      6.91 o 
  -6  -9   7        1.93        1.80      3.17 o 
  -5  -9   7       65.74       55.72      5.30 o 
  -4  -9   7       36.06       36.40      4.66 o 
  -3  -9   7       53.31       36.96      4.51 o 
  -2  -9   7       19.11       23.26      7.06 o 
  -1  -9   7       62.80       69.45     11.84 o 
   0  -9   7       86.43      105.16      9.56 o 
   1  -9   7       52.29       61.00      7.74 o 
   2  -9   7       65.08       60.09      7.74 o 
   3  -9   7        0.00       -4.55      4.10 o 
   4  -9   7        0.04       -1.82      3.64 o 
   5  -9   7        0.47        3.19      4.55 o 
   6  -9   7       24.91       20.94      5.92 o 
  -9  -8   7        5.87        1.58      2.96 o 
  -8  -8   7        1.09       -4.43      3.05 o 
  -7  -8   7       41.93       51.77      8.65 o 
  -6  -8   7      112.62      119.63      6.91 o 
  -5  -8   7       81.83       99.24      6.12 o 
  -4  -8   7        0.00        0.94      2.40 o 
  -3  -8   7       71.41       63.48      5.12 o 
  -2  -8   7      112.08      112.36      5.95 o 
  -1  -8   7        1.86       -1.40      2.50 o 
   0  -8   7        0.78       -0.14      1.93 o 
   1  -8   7        3.09        0.46      3.64 o 
   2  -8   7        0.17       -0.91      4.10 o 
   3  -8   7      160.08      174.35     10.93 o 
   4  -8   7       19.01       14.11      5.46 o 
   5  -8   7        1.74       -4.78      3.19 o 
   6  -8   7       18.92       11.38      3.37 o 
   7  -8   7        0.41       -1.34      2.72 o 
   8  -8   7        5.51        4.55      5.01 o 
 -10  -7   7       20.88       16.84      5.92 o 
  -9  -7   7       55.90       52.05      9.33 o 
  -8  -7   7      192.23      185.97     25.26 o 
  -7  -7   7        1.15       -3.60      2.40 o 
  -6  -7   7        0.42       -1.61      2.40 o 
  -5  -7   7      202.04      193.55      7.88 o 
  -4  -7   7      158.99      148.52      6.74 o 
  -3  -7   7      115.98      115.85      6.12 o 
  -2  -7   7       40.27       39.04      3.86 o 
  -1  -7   7       76.30       67.31      4.47 o 
   0  -7   7        9.54        5.83      2.27 o 
   1  -7   7       57.07       56.14      4.55 o 
   2  -7   7       49.61       50.98      6.37 o 
   3  -7   7       31.38       32.12      3.61 o 
   4  -7   7      536.30      551.90     17.98 o 
   5  -7   7      102.26       93.24      5.63 o 
   6  -7   7       51.77       53.54      4.83 o 
   7  -7   7        2.06        2.04      2.72 o 
   8  -7   7        0.02       -4.55      3.64 o 
 -10  -6   7       76.20       82.85      9.56 o 
  -9  -6   7        8.60        6.37      3.22 o 
  -8  -6   7      131.93      130.12      7.06 o 
  -7  -6   7       12.22        8.79      3.19 o 
  -6  -6   7      283.39      251.41      8.85 o 
  -5  -6   7      281.91      270.92     11.84 o 
  -4  -6   7       11.22        8.19      2.90 o 
  -3  -6   7       16.13       14.35      2.96 o 
  -2  -6   7       19.41       23.06      4.78 o 
  -1  -6   7      119.45      117.33      5.44 o 
   0  -6   7        1.27        3.83      2.96 o 
   1  -6   7       95.54       88.59      4.47 o 
   2  -6   7       71.80       63.92      2.98 o 
   3  -6   7       46.21       53.14      3.94 o 
   4  -6   7      159.16      149.90      6.09 o 
   5  -6   7        0.89        0.00      4.78 o 
   6  -6   7        4.29       10.53      7.74 o 
   7  -6   7       55.88       63.53      4.98 o 
   8  -6   7        0.33        3.19      4.10 o 
   9  -6   7        8.25       10.01      5.92 o 
 -11  -5   7        0.69       -3.64      4.10 o 
 -10  -5   7        3.61        0.58      3.05 o 
  -9  -5   7       33.74       37.48      4.66 o 
  -8  -5   7        0.41       -1.64      3.64 o 
  -7  -5   7       87.33       95.33      6.83 o 
  -6  -5   7       66.94       68.83      4.98 o 
  -5  -5   7       34.74       40.73      4.01 o 
  -4  -5   7      193.23      181.44      6.76 o 
  -3  -5   7      239.53      242.20      7.40 o 
  -2  -5   7      377.99      425.88      9.66 o 
  -1  -5   7     1682.00     1617.48     31.87 o 
   0  -5   7        0.64       -1.13      1.08 o 
   1  -5   7      864.30      866.85     10.16 o 
   2  -5   7      107.94      110.40      3.68 o 
   3  -5   7        3.99        2.02      1.56 o 
   4  -5   7      338.27      325.43      8.35 o 
   5  -5   7       16.39       13.37      2.72 o 
   6  -5   7      330.96      322.73     11.84 o 
   7  -5   7       51.64       54.67      5.46 o 
   8  -5   7      136.67      143.85     10.47 o 
   9  -5   7       32.35       28.22      6.37 o 
  10  -5   7        5.44        0.46      4.55 o 
 -11  -4   7       20.48       26.40      6.37 o 
 -10  -4   7       21.37       22.78      4.01 o 
  -9  -4   7       29.48       27.27      4.01 o 
  -8  -4   7        0.08        0.46      3.64 o 
  -7  -4   7       16.95       13.99      4.32 o 
  -6  -4   7      279.08      273.28      8.67 o 
  -5  -4   7      118.99      121.48      5.63 o 
  -4  -4   7      238.65      253.01      7.56 o 
  -3  -4   7      246.05      245.17      7.40 o 
  -2  -4   7      578.63      598.12      7.44 o 
  -1  -4   7      493.81      448.17      7.57 o 
   0  -4   7        1.63        1.26      1.21 o 
   1  -4   7      422.82      416.24      6.49 o 
   2  -4   7      413.00      379.74      6.42 o 
   3  -4   7       11.40       11.19      2.10 o 
   4  -4   7       62.70       60.09      2.95 o 
   5  -4   7       65.92       75.01      4.34 o 
   6  -4   7      369.98      368.18      9.14 o 
   7  -4   7      182.72      178.81     12.06 o 
   8  -4   7        2.87        1.37      3.64 o 
   9  -4   7       38.01       36.42      6.83 o 
  10  -4   7       10.62       10.47      5.01 o 
  11  -4   7        3.14        5.46      5.01 o 
 -11  -3   7       32.14       25.49      6.37 o 
 -10  -3   7       10.88       15.22      3.69 o 
  -9  -3   7       22.69       23.04      5.01 o 
  -8  -3   7      448.00      426.65     12.75 o 
  -7  -3   7       19.41       14.57      3.22 o 
  -6  -3   7       15.73       15.21      3.05 o 
  -5  -3   7        3.35        3.19      1.93 o 
  -4  -3   7        1.71        1.32      1.26 o 
  -3  -3   7      473.20      447.83      6.57 o 
  -2  -3   7      572.38      566.46      7.40 o 
  -1  -3   7        1.74        2.77      1.21 o 
   0  -3   7     3661.69     4006.95     48.58 o 
   1  -3   7       11.28        6.59      1.47 o 
   2  -3   7     2283.53     2224.29     18.65 o 
   3  -3   7       15.29        9.83      1.47 o 
   4  -3   7       43.25       45.15      2.53 o 
   5  -3   7       25.79       26.93      2.27 o 
   6  -3   7      287.40      284.80      7.65 o 
   7  -3   7        1.43        4.10      3.64 o 
   8  -3   7       14.33       18.66      5.01 o 
   9  -3   7      119.07      125.64      9.56 o 
  10  -3   7        0.07       -2.28      4.10 o 
  11  -3   7        3.20        5.01      4.55 o 
 -10  -2   7        1.53        4.12      3.05 o 
  -9  -2   7       27.54       23.70      4.10 o 
  -8  -2   7       50.05       45.98      6.37 o 
  -7  -2   7        7.84        6.37      1.65 o 
  -6  -2   7       16.02       12.67      2.34 o 
  -5  -2   7      347.83      345.58      6.63 o 
  -4  -2   7       15.50       15.96      2.05 o 
  -3  -2   7      277.50      265.42      5.22 o 
  -2  -2   7        0.41       -0.18      0.94 o 
  -1  -2   7      358.67      376.87      5.83 o 
   0  -2   7       19.30       20.75      1.80 o 
   1  -2   7       26.02       31.48      2.00 o 
   2  -2   7      184.44      186.92      4.19 o 
   3  -2   7        8.48        9.19      1.47 o 
   4  -2   7      887.14      895.32     10.06 o 
   5  -2   7        1.26        0.95      1.21 o 
   6  -2   7      575.33      543.80      9.83 o 
   7  -2   7      175.26      159.78      9.10 o 
   8  -2   7       21.39       25.04      5.46 o 
   9  -2   7        2.25        0.91      3.64 o 
  10  -2   7        5.71        3.19      4.10 o 
  11  -2   7        4.56        8.19      4.55 o 
 -11  -1   7       10.57       24.13      6.37 o 
 -10  -1   7        2.59        4.10      4.10 o 
  -9  -1   7      100.10      102.21      4.34 o 
  -8  -1   7      124.07      108.70      3.96 o 
  -7  -1   7        2.82        2.18      1.45 o 
  -6  -1   7        4.87        4.18      1.80 o 
  -5  -1   7      240.33      257.27      8.60 o 
  -4  -1   7      366.44      371.84      8.71 o 
  -3  -1   7        0.01        0.36      1.12 o 
  -2  -1   7       86.81       74.83      5.32 o 
  -1  -1   7      852.63      754.23      8.76 o 
   0  -1   7     1785.58     1810.61     15.55 o 
   1  -1   7        3.12        2.57      1.12 o 
   2  -1   7       83.78       91.16      2.97 o 
   3  -1   7      470.04      465.24      6.54 o 
   4  -1   7      214.39      223.79      5.08 o 
   5  -1   7        7.96       13.58      1.60 o 
   6  -1   7       86.41       78.30      5.01 o 
   7  -1   7       10.54        8.13      2.19 o 
   8  -1   7      235.17      237.62     11.84 o 
   9  -1   7        3.61        9.56      4.55 o 
  10  -1   7       17.41       10.93      4.55 o 
  11  -1   7       13.83        5.46      4.10 o 
  12  -1   7        0.11        5.46      4.55 o 
 -11   0   7       16.61       15.48      5.46 o 
 -10   0   7        2.27        3.44      2.27 o 
  -9   0   7       25.72       28.28      3.15 o 
  -8   0   7       30.07       28.18      4.01 o 
  -7   0   7      115.76      107.08      3.81 o 
  -6   0   7      133.21      133.98      6.11 o 
  -5   0   7      195.10      192.94      5.24 o 
  -4   0   7       12.99       18.91      2.07 o 
  -3   0   7       28.86       34.94      2.34 o 
  -2   0   7       16.33       15.05      1.74 o 
  -1   0   7       67.81       60.83      2.60 o 
   0   0   7        1.65        0.59      1.32 o 
   1   0   7       20.00       22.80      1.65 o 
   2   0   7        6.66        4.05      1.28 o 
   3   0   7      101.03      101.76      3.08 o 
   4   0   7      167.97      145.10      3.68 o 
   5   0   7       78.11       75.90      4.10 o 
   6   0   7      150.17      141.53      6.15 o 
   7   0   7       42.03       47.10      3.69 o 
   8   0   7       29.59       23.03      7.97 o 
   9   0   7      108.46      100.15      8.19 o 
  10   0   7       12.18        7.74      4.55 o 
  11   0   7        0.15        0.46      3.64 o 
  12   0   7        5.48        1.82      4.55 o 
 -10   1   7        0.30       -0.61      2.10 o 
  -9   1   7       91.96       94.29      7.95 o 
  -8   1   7        9.74        6.97      2.18 o 
  -7   1   7        2.22        1.43      1.57 o 
  -6   1   7        1.91        2.31      1.47 o 
  -5   1   7      235.65      238.09      5.84 o 
  -4   1   7      394.20      396.40      9.96 o 
  -3   1   7       10.58       11.26      1.74 o 
  -2   1   7     3828.33     3996.82     29.95 o 
  -1   1   7      689.39      662.85      8.40 o 
   0   1   7      970.83      979.21     10.32 o 
   1   1   7     1450.84     1447.96     13.20 o 
   2   1   7      101.57       96.77      3.01 o 
   3   1   7      756.43      798.18      8.78 o 
   4   1   7        0.40        0.71      0.98 o 
   5   1   7     1022.55     1047.67     17.30 o 
   6   1   7       49.60       55.12      3.69 o 
   7   1   7       19.98       15.15      3.41 o 
   8   1   7      131.44      136.98      5.95 o 
   9   1   7        1.60        3.76      2.40 o 
  10   1   7       47.62       54.17      7.28 o 
  11   1   7        0.16        1.82      3.64 o 
  12   1   7        0.12        0.46      4.10 o 
 -10   2   7        1.82        3.59      2.37 o 
  -9   2   7        2.02        2.00      2.27 o 
  -8   2   7       28.68       34.94      3.30 o 
  -7   2   7       35.02       30.63      3.19 o 
  -6   2   7       80.92       85.08      4.45 o 
  -5   2   7       76.93       77.03      3.66 o 
  -4   2   7       50.20       59.14      3.06 o 
  -3   2   7       33.28       38.23      2.37 o 
  -2   2   7       14.61       21.95      2.00 o 
  -1   2   7        7.84        4.47      1.39 o 
   0   2   7       16.74       17.47      1.74 o 
   1   2   7      620.93      597.89      9.72 o 
   2   2   7     2932.26     2997.14     25.33 o 
   3   2   7      268.58      247.38      6.27 o 
   4   2   7      424.03      426.40      7.37 o 
   5   2   7       41.52       38.83      3.05 o 
   6   2   7      337.87      345.07      8.37 o 
   7   2   7      166.79      187.04      6.44 o 
   8   2   7       18.85       31.60      3.50 o 
   9   2   7       73.08       69.62      4.98 o 
  10   2   7       45.68       46.59      6.15 o 
  11   2   7       56.59       58.27      7.74 o 
  12   2   7        2.82        2.28      4.10 o 
 -10   3   7       18.39       21.40      4.40 o 
  -9   3   7        0.65        1.20      2.07 o 
  -8   3   7        3.52        3.13      2.24 o 
  -7   3   7       15.41       16.22      2.64 o 
  -6   3   7      220.95      229.24      6.39 o 
  -5   3   7        0.02       -0.93      1.65 o 
  -4   3   7      142.79      134.80      4.45 o 
  -3   3   7       16.55       14.19      2.38 o 
  -2   3   7      520.49      499.84      7.73 o 
  -1   3   7      380.21      398.17      6.57 o 
   0   3   7      413.06      394.45      6.48 o 
   1   3   7       54.56       63.35      2.79 o 
   2   3   7       49.79       60.26      6.59 o 
   3   3   7       19.99       27.41      1.75 o 
   4   3   7      117.52      120.20      3.08 o 
   5   3   7      323.61      324.04      7.88 o 
   6   3   7      186.75      199.25      6.44 o 
   7   3   7      277.13      293.40     15.93 o 
   8   3   7      276.47      282.96      8.37 o 
   9   3   7      108.30      114.09      9.56 o 
  10   3   7       60.01       71.19      5.30 o 
  11   3   7        0.88        0.51      2.52 o 
  12   3   7        0.29        0.91      4.10 o 
  -9   4   7       14.88       19.89      6.19 o 
  -8   4   7       19.62       16.32      3.77 o 
  -7   4   7      140.13      140.40      5.59 o 
  -6   4   7      431.20      425.59     12.99 o 
  -5   4   7       39.10       44.69      4.18 o 
  -4   4   7       24.10       20.53      4.50 o 
  -3   4   7       82.21       77.07      3.48 o 
  -2   4   7        4.89        6.83      1.58 o 
  -1   4   7      176.39      159.57      5.31 o 
   0   4   7       10.98       13.55      1.74 o 
   1   4   7       55.69       52.13      2.60 o 
   2   4   7      402.64      447.07      6.88 o 
   3   4   7        0.05       -1.70      1.53 o 
   4   4   7      100.76      120.53      3.16 o 
   5   4   7      311.69      311.82      9.10 o 
   6   4   7      435.93      417.64      9.49 o 
   7   4   7       16.47       15.59      3.87 o 
   8   4   7      341.21      315.77      9.00 o 
   9   4   7       62.15       68.47      9.10 o 
  10   4   7        0.13       -0.34      2.52 o 
  11   4   7        0.01        2.41      2.72 o 
  12   4   7       19.09       14.06      4.01 o 
  -9   5   7        0.51        2.39      2.44 o 
  -8   5   7       90.72       80.63      4.98 o 
  -7   5   7       67.78       69.83      4.98 o 
  -6   5   7       42.95       34.16      4.34 o 
  -5   5   7       98.55      105.77      6.27 o 
  -4   5   7       78.23       87.73      5.15 o 
  -3   5   7      538.60      494.17      8.43 o 
  -2   5   7        6.22       14.32      6.16 o 
  -1   5   7     1026.61      950.97     11.63 o 
   0   5   7     2091.27     2134.27     19.36 o 
   1   5   7     1477.65     1440.20     14.62 o 
   2   5   7       16.09       12.35      2.48 o 
   3   5   7      152.81      148.57      4.02 o 
   4   5   7       11.88       11.44      2.05 o 
   5   5   7       32.15       38.83      3.54 o 
   6   5   7       96.05       95.42     11.38 o 
   7   5   7      114.52      106.74      8.19 o 
   8   5   7      582.12      566.08     12.18 o 
   9   5   7      852.13      912.39     16.52 o 
  10   5   7        0.95       -2.42      2.52 o 
  11   5   7       41.53       52.11      5.30 o 
  12   5   7       16.92       14.57      4.01 o 
  -8   6   7        7.97        7.97      3.54 o 
  -7   6   7       22.78       23.68      4.18 o 
  -6   6   7       20.53       16.40      3.69 o 
  -5   6   7        0.42        1.59      2.58 o 
  -4   6   7       56.14       41.55      4.18 o 
  -3   6   7       57.11       63.66      4.66 o 
  -2   6   7      216.45      223.19      5.82 o 
  -1   6   7       18.63       18.84      2.34 o 
   0   6   7        0.98       -0.13      1.32 o 
   1   6   7       38.29       37.84      2.60 o 
   2   6   7       41.32       38.83      2.60 o 
   3   6   7       34.28       36.15      2.47 o 
   4   6   7       20.77       17.90      3.57 o 
   5   6   7        4.25        4.25      2.40 o 
   6   6   7      288.63      292.95     20.26 o 
   7   6   7       50.01       53.76      4.47 o 
   8   6   7      181.66      182.15      7.19 o 
   9   6   7        3.77        5.06      2.84 o 
  10   6   7       53.95       57.52      5.92 o 
  11   6   7        5.14        4.63      3.50 o 
  12   6   7        3.98        2.08      3.28 o 
  -7   7   7       14.96       12.43      3.69 o 
  -6   7   7       15.26       12.59      3.69 o 
  -5   7   7        0.18        2.05      2.58 o 
  -4   7   7       51.40       56.16      4.98 o 
  -3   7   7      140.37      147.04      7.08 o 
  -2   7   7        6.36        6.16      3.64 o 
  -1   7   7      770.05      787.28     16.90 o 
   0   7   7      147.60      161.33      5.06 o 
   1   7   7      426.16      423.04      7.79 o 
   2   7   7       69.22       60.22      4.43 o 
   3   7   7      295.41      278.19      6.08 o 
   4   7   7      143.52      141.72     10.93 o 
   5   7   7        6.02        9.54      4.32 o 
   6   7   7        6.18       11.34      2.72 o 
   7   7   7        0.02        5.28      2.72 o 
   8   7   7       83.71       67.67      7.74 o 
   9   7   7       69.49       71.90      5.44 o 
  10   7   7        2.38        6.63      2.84 o 
  11   7   7        2.52        5.19      3.17 o 
  12   7   7        5.10       -2.73      4.55 o 
  -6   8   7        0.70        2.08      3.05 o 
  -5   8   7        0.06        1.47      2.84 o 
  -4   8   7        4.95        0.91      2.90 o 
  -3   8   7        2.08        4.10      2.58 o 
  -2   8   7       59.36       57.80      8.42 o 
  -1   8   7       20.80       17.86      3.22 o 
   0   8   7        3.47        5.16      2.10 o 
   1   8   7       98.09       84.98      4.10 o 
   2   8   7        1.32        0.66      1.65 o 
   3   8   7       16.07       17.00      2.41 o 
   4   8   7       54.99       66.76      7.28 o 
   5   8   7      210.03      194.71      7.19 o 
   6   8   7      231.35      232.73      7.84 o 
   7   8   7      118.32      112.93      8.88 o 
   8   8   7        5.36        6.88      2.84 o 
   9   8   7      350.66      351.96     14.57 o 
  10   8   7        2.39        3.19      5.01 o 
  11   8   7       11.07       -3.64      4.55 o 
  -5   9   7        0.63       -2.05      2.90 o 
  -4   9   7        2.58        0.61      2.84 o 
  -3   9   7        2.82        2.88      2.84 o 
  -2   9   7       18.30       16.39      3.69 o 
  -1   9   7       67.90       68.88      7.51 o 
   0   9   7        2.25        6.60      2.90 o 
   1   9   7      123.02      120.14      4.98 o 
   2   9   7        6.61        9.92      2.24 o 
   3   9   7      166.49      168.72      6.26 o 
   4   9   7        6.39        5.13      2.40 o 
   5   9   7       26.88       28.15      3.69 o 
   6   9   7      104.40      107.29      5.90 o 
   7   9   7        0.35        0.55      2.40 o 
   8   9   7        4.97       13.66      5.46 o 
   9   9   7       22.54       23.22      6.37 o 
  10   9   7        0.09       -5.92      4.10 o 
  11   9   7        0.32       -5.46      4.55 o 
  -4  10   7        0.59        2.05      3.22 o 
  -3  10   7        2.24        1.99      3.05 o 
  -2  10   7        0.95        0.00      2.90 o 
  -1  10   7       10.84        9.34      3.37 o 
   0  10   7        0.15       -2.05      2.58 o 
   1  10   7        9.36        6.83      3.05 o 
   2  10   7       88.48       90.43      5.47 o 
   3  10   7       11.75       14.17      2.53 o 
   4  10   7       36.90       31.28      3.86 o 
   5  10   7        0.87       -2.07      3.19 o 
   6  10   7       48.01       47.34      7.28 o 
   7  10   7        7.70        3.64      4.10 o 
   8  10   7        6.92        4.55      5.01 o 
   9  10   7        2.77        7.74      5.01 o 
  10  10   7        0.14       -0.91      4.55 o 
  -2  11   7        6.03        0.48      3.17 o 
  -1  11   7        0.31       -0.68      3.87 o 
   0  11   7        0.58        2.13      3.05 o 
   1  11   7        8.63        5.85      7.51 o 
   2  11   7        0.23        1.15      3.64 o 
   3  11   7        2.44        4.55      4.10 o 
   4  11   7       10.98       10.47      5.01 o 
   5  11   7        5.62        4.10      3.64 o 
   6  11   7        6.32        7.28      4.55 o 
   7  11   7        0.16       -2.28      4.10 o 
   8  11   7       14.22        8.65      5.46 o 
   9  11   7        0.86        2.73      4.10 o 
   0  12   7        0.01        0.38      3.05 o 
   1  12   7        1.06        7.28      5.01 o 
   2  12   7       42.13       40.51      6.83 o 
   5  12   7       23.29       16.84      5.92 o 
   6  12   7        1.04        7.74      5.01 o 
   7  12   7        6.06       -2.73      4.10 o 
  -5 -11   8        8.42        9.79      3.86 o 
  -4 -11   8       13.15       11.38      4.18 o 
  -3 -11   8        2.63        2.73      5.01 o 
  -2 -11   8        3.61        4.10      5.46 o 
  -1 -11   8       24.74       20.03      6.37 o 
   0 -11   8        1.99        7.28      5.92 o 
   1 -11   8        3.93        0.46      5.01 o 
   2 -11   8        3.43        1.37      5.01 o 
   3 -11   8       18.51       30.04      7.74 o 
  -7 -10   8        2.21        0.68      3.54 o 
  -6 -10   8      102.79      112.44     10.93 o 
  -5 -10   8       20.24       20.47      4.34 o 
  -4 -10   8       28.05       22.12      4.34 o 
  -3 -10   8        4.80       -0.27      4.55 o 
  -2 -10   8       18.45       26.93      4.15 o 
  -1 -10   8        4.15       -3.19      4.10 o 
   0 -10   8       94.35       99.24      9.56 o 
   1 -10   8       18.98       18.66      6.37 o 
   2 -10   8        3.37        9.56      5.46 o 
   3 -10   8        2.14        0.46      4.55 o 
   4 -10   8        5.28        0.00      5.01 o 
   5 -10   8       14.51       14.57      6.37 o 
  -8  -9   8        4.51       10.69      4.01 o 
  -7  -9   8        7.32        8.90      5.24 o 
  -6  -9   8        0.99        0.35      2.84 o 
  -5  -9   8       97.12      107.41     10.01 o 
  -4  -9   8       27.52       25.97      5.24 o 
  -3  -9   8       10.13        6.61      3.05 o 
  -2  -9   8       90.89       78.15      5.63 o 
  -1  -9   8        2.22       -0.80      2.52 o 
   0  -9   8        0.10       -1.82      3.64 o 
   1  -9   8       15.22        9.56      5.01 o 
   2  -9   8        0.35        5.46      4.55 o 
   3  -9   8       14.41       12.75      5.46 o 
   4  -9   8       11.84       16.39      5.92 o 
   5  -9   8        0.85       -5.46      3.64 o 
   6  -9   8        1.86       -2.28      4.55 o 
  -9  -8   8       30.34       27.83      4.92 o 
  -8  -8   8        5.39        7.28      3.86 o 
  -7  -8   8       66.35       61.70      7.51 o 
  -6  -8   8        0.51        2.50      2.90 o 
  -5  -8   8        8.28        5.29      3.05 o 
  -4  -8   8       23.22       16.69      3.69 o 
  -3  -8   8        0.00       -1.40      2.40 o 
  -2  -8   8      204.21      191.34      7.56 o 
  -1  -8   8       28.00       17.96      3.37 o 
   0  -8   8        8.73        5.04      2.52 o 
   1  -8   8      104.69       80.12      7.74 o 
   2  -8   8        7.00        5.46      4.55 o 
   3  -8   8       66.56       55.54      7.74 o 
   4  -8   8       14.83       22.31      5.46 o 
   5  -8   8        2.64       -2.28      4.10 o 
   6  -8   8       35.11       29.59      5.92 o 
   7  -8   8        4.19        7.07      4.55 o 
  -9  -7   8       37.69       27.47      5.69 o 
  -8  -7   8       28.84       22.89      4.34 o 
  -7  -7   8       10.09        5.46      3.22 o 
  -6  -7   8        2.99       -0.68      2.58 o 
  -5  -7   8        5.79        3.35      3.05 o 
  -4  -7   8       36.55       33.95      4.18 o 
  -3  -7   8      232.18      221.35     10.47 o 
  -2  -7   8      242.85      250.58      8.37 o 
  -1  -7   8        5.11        7.90      2.73 o 
   0  -7   8        0.29       -2.84      1.93 o 
   1  -7   8        0.57        0.39      2.19 o 
   2  -7   8       57.42       43.70      6.37 o 
   3  -7   8      183.04      176.17     10.93 o 
   4  -7   8       93.64       79.14      4.92 o 
   5  -7   8       91.03       94.39      9.56 o 
   6  -7   8       14.89       13.43      3.54 o 
   7  -7   8       97.19      108.28      9.56 o 
   8  -7   8       13.45       17.30      6.37 o 
 -10  -6   8        5.60       11.61      4.18 o 
  -9  -6   8      208.02      219.42     14.11 o 
  -8  -6   8       30.96       37.85      5.46 o 
  -7  -6   8        0.94        0.82      5.01 o 
  -6  -6   8       11.05        8.77      3.05 o 
  -5  -6   8       34.84       26.80      4.01 o 
  -4  -6   8       61.14       58.12      4.80 o 
  -3  -6   8        8.36       10.04      3.05 o 
  -2  -6   8      216.92      199.88     10.01 o 
  -1  -6   8       11.04        9.48      3.41 o 
   0  -6   8      315.95      320.17      8.67 o 
   1  -6   8        1.05       -2.01      1.85 o 
   2  -6   8       22.02       23.63      4.10 o 
   3  -6   8        1.43       -0.21      3.19 o 
   4  -6   8       13.51       16.97      7.51 o 
   5  -6   8      197.20      202.48      7.38 o 
   6  -6   8       14.93       19.05      4.32 o 
   7  -6   8        6.28        6.15      2.90 o 
   8  -6   8       20.71       16.84      5.46 o 
   9  -6   8        3.70        0.91      4.55 o 
 -10  -5   8        4.45        1.91      3.17 o 
  -9  -5   8       22.94       26.93      4.51 o 
  -8  -5   8       77.58       74.83      7.97 o 
  -7  -5   8       31.70       32.29      4.18 o 
  -6  -5   8      399.88      396.88     10.93 o 
  -5  -5   8      439.27      423.75     11.10 o 
  -4  -5   8      492.47      481.10     11.42 o 
  -3  -5   8      754.89      775.53     27.54 o 
  -2  -5   8      177.04      179.19      9.79 o 
  -1  -5   8       97.76       97.59      4.98 o 
   0  -5   8        2.35        4.36      2.96 o 
   1  -5   8      447.89      456.72      7.30 o 
   2  -5   8        8.17       10.79      1.75 o 
   3  -5   8       61.40       63.20      3.19 o 
   4  -5   8      223.53      243.20      7.38 o 
   5  -5   8       45.56       40.75      3.86 o 
   6  -5   8        2.04        4.10      2.58 o 
   7  -5   8       58.44       49.16      6.37 o 
   8  -5   8       43.22       29.59      6.37 o 
   9  -5   8       76.90       62.82      8.65 o 
  10  -5   8       28.21       27.31      7.28 o 
 -10  -4   8        6.82        8.41      5.46 o 
  -9  -4   8       21.96       14.59      3.69 o 
  -8  -4   8       79.41       95.17      6.27 o 
  -7  -4   8       34.05       28.67      3.86 o 
  -6  -4   8      654.71      668.41     17.07 o 
  -5  -4   8      525.11      509.32     11.75 o 
  -4  -4   8      166.29      166.99     11.61 o 
  -3  -4   8       18.88       18.47      2.96 o 
  -2  -4   8        2.12        1.03      3.64 o 
  -1  -4   8       13.84       16.44      1.93 o 
   0  -4   8      731.22      743.36      9.24 o 
   1  -4   8      633.68      613.43     14.10 o 
   2  -4   8      456.44      491.88      7.59 o 
   3  -4   8      247.03      243.65      5.31 o 
   4  -4   8       15.61       13.81      2.00 o 
   5  -4   8      238.07      222.15      6.91 o 
   6  -4   8       20.26       20.63      6.37 o 
   7  -4   8       64.75       66.92      7.28 o 
   8  -4   8       76.40       71.47      7.74 o 
   9  -4   8        4.80        3.19      4.55 o 
  10  -4   8        6.27        6.83      5.46 o 
 -10  -3   8       13.71       11.71      3.50 o 
  -9  -3   8      109.75      101.23      7.28 o 
  -8  -3   8        2.54        2.28      2.90 o 
  -7  -3   8      207.41      223.69     14.79 o 
  -6  -3   8        1.13        1.12      3.64 o 
  -5  -3   8      228.12      227.37      7.56 o 
  -4  -3   8      177.62      169.02      6.59 o 
  -3  -3   8      108.72      114.88      3.79 o 
  -2  -3   8       93.90       92.58      6.59 o 
  -1  -3   8      156.09      175.95      4.14 o 
   0  -3   8        0.04        1.37      1.16 o 
   1  -3   8      132.68      113.56      3.54 o 
   2  -3   8      463.60      466.36      7.17 o 
   3  -3   8      761.34      777.77      9.81 o 
   4  -3   8      307.37      295.03      5.94 o 
   5  -3   8       41.22       35.47      2.51 o 
   6  -3   8      400.27      412.28     20.03 o 
   7  -3   8      201.42      214.41     10.93 o 
   8  -3   8       54.72       65.10      7.28 o 
   9  -3   8      100.87       95.60      9.10 o 
  10  -3   8       39.32       40.51      7.28 o 
  11  -3   8       13.92        7.28      5.46 o 
 -10  -2   8       39.08       44.23      4.98 o 
  -9  -2   8       21.60       14.67      3.69 o 
  -8  -2   8       45.31       42.84      4.47 o 
  -7  -2   8      176.54      165.31      7.40 o 
  -6  -2   8      412.64      406.67      7.84 o 
  -5  -2   8       36.28       39.05      2.81 o 
  -4  -2   8       11.97       16.14      2.42 o 
  -3  -2   8        5.15        1.63      1.76 o 
  -2  -2   8       17.92       19.30      2.62 o 
  -1  -2   8      112.93      120.76      8.51 o 
   0  -2   8      654.04      670.94      8.50 o 
   1  -2   8      112.17      113.46      5.61 o 
   2  -2   8      547.55      537.77      7.61 o 
   3  -2   8      410.90      428.30      6.74 o 
   4  -2   8      137.68      149.35      4.19 o 
   5  -2   8       32.62       39.35      2.44 o 
   6  -2   8      246.61      241.73      6.87 o 
   7  -2   8      108.84      126.10      8.65 o 
   8  -2   8        0.41        4.55      4.10 o 
   9  -2   8        0.15       -0.46      3.64 o 
  10  -2   8        8.31        8.19      5.01 o 
  11  -2   8        0.21        2.73      4.10 o 
 -10  -1   8       11.85       20.48      5.92 o 
  -9  -1   8       35.25       40.09      4.66 o 
  -8  -1   8        7.86        4.79      2.07 o 
  -7  -1   8       47.57       53.12      3.68 o 
  -6  -1   8        0.27        1.71      1.53 o 
  -5  -1   8        1.21       -2.06      1.44 o 
  -4  -1   8      123.39      131.46      4.29 o 
  -3  -1   8       35.52       32.55      2.41 o 
  -2  -1   8      112.16      115.39      4.99 o 
  -1  -1   8      427.08      436.10      6.76 o 
   0  -1   8        0.37        0.36      1.59 o 
   1  -1   8      363.63      374.62      6.11 o 
   2  -1   8       39.69       36.00      3.66 o 
   3  -1   8       51.09       50.15      2.77 o 
   4  -1   8      116.50      126.98      3.81 o 
   5  -1   8       26.08       22.65      1.93 o 
   6  -1   8      568.73      553.34     10.75 o 
   7  -1   8       77.90       77.43      4.66 o 
   8  -1   8        7.60        6.83      3.64 o 
   9  -1   8       91.81       83.31      8.19 o 
  10  -1   8       14.80       15.48      5.01 o 
  11  -1   8        0.04       -4.78      3.19 o 
  12  -1   8        1.38       -0.46      3.64 o 
 -10   0   8       22.39       22.20      4.15 o 
  -9   0   8        8.27       11.52      2.44 o 
  -8   0   8        4.91        6.10      1.87 o 
  -7   0   8       17.94       28.42      3.26 o 
  -6   0   8       56.81       55.20      3.40 o 
  -5   0   8        0.34       -1.28      1.47 o 
  -4   0   8        1.09       -2.08      1.39 o 
  -3   0   8       78.69       78.71      4.82 o 
  -2   0   8      199.70      219.85      6.12 o 
  -1   0   8      562.67      578.76     11.33 o 
   0   0   8       12.71       20.24      1.84 o 
   1   0   8     1511.97     1457.94     17.09 o 
   2   0   8       76.77       62.94      3.19 o 
   3   0   8       55.64       64.77      5.12 o 
   4   0   8        8.75       16.00      2.05 o 
   5   0   8       32.13       40.02      2.26 o 
   6   0   8       31.68       28.83      3.05 o 
   7   0   8       16.83       16.06      3.41 o 
   8   0   8       47.10       50.30      4.15 o 
   9   0   8       17.85       13.66      4.55 o 
  10   0   8       12.98       11.38      5.01 o 
  11   0   8        0.47        3.64      4.10 o 
  12   0   8        2.00        8.19      5.01 o 
 -10   1   8        4.30        6.22      2.63 o 
  -9   1   8       37.40       35.00      3.50 o 
  -8   1   8        0.01       -0.12      2.00 o 
  -7   1   8       42.50       46.54      3.40 o 
  -6   1   8       56.08       57.09      3.57 o 
  -5   1   8      468.43      460.21      9.01 o 
  -4   1   8      480.20      503.41      8.46 o 
  -3   1   8       26.21       30.80      2.44 o 
  -2   1   8      190.67      201.49      4.98 o 
  -1   1   8      708.85      719.93      9.36 o 
   0   1   8        2.50        2.57      1.26 o 
   1   1   8      221.40      206.69      4.52 o 
   2   1   8       54.23       55.88      3.62 o 
   3   1   8       28.88       40.63      3.84 o 
   4   1   8        1.33        3.14      1.26 o 
   5   1   8      192.36      188.62      6.12 o 
   6   1   8       43.15       49.09      3.69 o 
   7   1   8        0.80        4.17      2.07 o 
   8   1   8       88.21       88.84      5.12 o 
   9   1   8       25.83       15.98      3.22 o 
  10   1   8        5.94        6.37      4.10 o 
  11   1   8       15.14       15.93      5.46 o 
  12   1   8        0.04        2.73      4.10 o 
 -10   2   8       20.70       18.56      6.52 o 
  -9   2   8        2.26        5.29      2.41 o 
  -8   2   8        2.83        1.32      2.00 o 
  -7   2   8       37.25       29.25      3.86 o 
  -6   2   8      294.72      302.47      9.27 o 
  -5   2   8       59.24       68.30      3.66 o 
  -4   2   8       66.70       65.05      3.42 o 
  -3   2   8      389.47      405.64     12.11 o 
  -2   2   8      149.24      168.86      4.64 o 
  -1   2   8      163.52      171.36      4.55 o 
   0   2   8     4064.74     4283.64     31.70 o 
   1   2   8        0.06        2.12      1.57 o 
   2   2   8     3327.27     3458.20     26.28 o 
   3   2   8      278.89      272.00      6.38 o 
   4   2   8       10.69       12.36      1.84 o 
   5   2   8      261.80      262.38     10.24 o 
   6   2   8       30.77       34.24      3.54 o 
   7   2   8       62.88       68.59      4.55 o 
   8   2   8       14.35       10.70      2.90 o 
   9   2   8      143.22      124.99      7.06 o 
  10   2   8      347.04      329.98     17.98 o 
  11   2   8       14.53       16.39      5.46 o 
  12   2   8        6.56        8.65      5.01 o 
  -9   3   8       34.65       31.69      3.85 o 
  -8   3   8        8.30        6.15      2.90 o 
  -7   3   8       13.60        3.78      2.72 o 
  -6   3   8       36.16       36.51      4.01 o 
  -5   3   8       10.52        7.77      2.18 o 
  -4   3   8        2.45        4.55      1.80 o 
  -3   3   8       53.51       48.49      2.97 o 
  -2   3   8      180.77      206.10      5.44 o 
  -1   3   8      260.36      277.72      8.38 o 
   0   3   8       22.88       21.24      2.00 o 
   1   3   8        9.28        7.26      1.53 o 
   2   3   8       56.97       54.56      2.68 o 
   3   3   8      806.68      864.57      9.98 o 
   4   3   8     1313.96     1306.55     17.54 o 
   5   3   8      462.23      474.22     10.14 o 
   6   3   8       57.68       65.28      4.34 o 
   7   3   8      107.86      103.43      5.47 o 
   8   3   8       59.46       57.58      9.33 o 
   9   3   8       63.49       66.17      4.98 o 
  10   3   8        6.43        2.96      2.58 o 
  11   3   8       42.92       26.99      6.37 o 
  12   3   8        0.48        5.92      4.55 o 
  -9   4   8        1.08       -4.08      2.72 o 
  -8   4   8        1.34       -2.08      2.52 o 
  -7   4   8        3.44        2.28      2.58 o 
  -6   4   8       41.98       45.24      4.66 o 
  -5   4   8       94.98       91.96      7.97 o 
  -4   4   8       82.17       83.65      4.08 o 
  -3   4   8      228.18      230.13      5.85 o 
  -2   4   8        1.65        0.68      1.77 o 
  -1   4   8       48.79       40.25      2.71 o 
   0   4   8       25.85       18.68      2.18 o 
   1   4   8       10.57        4.17      1.65 o 
   2   4   8      419.96      420.79      6.94 o 
   3   4   8        3.78        2.74      1.93 o 
   4   4   8       17.54       16.52      1.79 o 
   5   4   8       45.43       42.88      5.69 o 
   6   4   8        7.54        4.95      2.40 o 
   7   4   8      338.92      324.96      8.85 o 
   8   4   8      245.83      212.47      7.56 o 
   9   4   8       33.02       42.37      4.34 o 
  10   4   8        4.25        6.15      2.90 o 
  11   4   8       72.07       70.57      5.77 o 
  12   4   8        2.19        3.25      3.17 o 
  -8   5   8        6.19        5.01      3.22 o 
  -7   5   8       57.75       58.27      5.47 o 
  -6   5   8        1.76        0.46      2.58 o 
  -5   5   8      572.39      540.49     12.71 o 
  -4   5   8      453.09      442.86     11.27 o 
  -3   5   8       31.59       38.52      3.13 o 
  -2   5   8      601.30      594.93      9.52 o 
  -1   5   8      141.72      139.04      7.88 o 
   0   5   8       19.79       18.19      2.27 o 
   1   5   8       78.99       82.04      5.39 o 
   2   5   8       26.54       26.07      2.41 o 
   3   5   8      127.17      126.69      4.69 o 
   4   5   8     1016.80     1037.69     15.91 o 
   5   5   8        1.38        1.40      2.07 o 
   6   5   8      181.96      176.53      6.74 o 
   7   5   8       21.30       17.77      3.37 o 
   8   5   8       13.39       10.71      3.87 o 
   9   5   8       27.46       36.53     10.47 o 
  10   5   8       84.53       75.03     12.29 o 
  11   5   8       32.54       34.88      5.01 o 
  12   5   8        6.36        4.80      4.78 o 
  -8   6   8        1.14        3.42      3.37 o 
  -7   6   8       10.38        4.01      5.46 o 
  -6   6   8        0.01        0.33      2.40 o 
  -5   6   8        9.60        3.86      4.10 o 
  -4   6   8        0.27        0.55      2.40 o 
  -3   6   8      269.81      284.52      9.01 o 
  -2   6   8      207.70      209.56      5.85 o 
  -1   6   8      623.20      603.26      9.62 o 
   0   6   8      776.81      776.07     11.03 o 
   1   6   8        0.00        0.77      1.53 o 
   2   6   8       65.35       65.05      3.28 o 
   3   6   8       18.71       22.68      2.26 o 
   4   6   8      123.40      128.96      5.63 o 
   5   6   8       12.35       13.38      2.90 o 
   6   6   8      163.56      172.69      6.74 o 
   7   6   8      278.19      280.68     10.01 o 
   8   6   8       85.00       87.32      5.44 o 
   9   6   8        0.01        0.15      2.40 o 
  10   6   8       27.63       30.54      4.47 o 
  11   6   8        1.72        3.38      3.64 o 
  12   6   8        2.63       -0.91      4.55 o 
  -7   7   8        6.31        3.16      3.37 o 
  -6   7   8       13.94       18.25      3.86 o 
  -5   7   8        1.18       -0.70      2.72 o 
  -4   7   8        3.99        1.98      2.72 o 
  -3   7   8       23.21       29.58     10.01 o 
  -2   7   8        0.12        3.35      2.72 o 
  -1   7   8      241.60      218.53      6.01 o 
   0   7   8      225.49      237.40      6.30 o 
   1   7   8      248.62      236.88      6.13 o 
   2   7   8        2.55        3.69      1.87 o 
   3   7   8      166.87      175.93      5.14 o 
   4   7   8      322.18      288.40     19.35 o 
   5   7   8        7.82       18.15      7.74 o 
   6   7   8      435.99      410.72     10.56 o 
   7   7   8        9.15       10.37      3.05 o 
   8   7   8      191.24      178.03      7.52 o 
   9   7   8       18.69       23.41      4.78 o 
  10   7   8       28.52       28.56      4.47 o 
  11   7   8        0.19       -2.87      2.61 o 
  -6   8   8        2.61        0.23      3.17 o 
  -5   8   8        4.05        5.01      4.78 o 
  -4   8   8        3.86        0.68      4.78 o 
  -3   8   8       16.29       10.47      3.37 o 
  -2   8   8        0.88        2.65      2.52 o 
  -1   8   8        1.90       -1.04      2.50 o 
   0   8   8        7.05        4.02      2.16 o 
   1   8   8      128.05      123.24      4.99 o 
   2   8   8        8.67       10.24      2.41 o 
   3   8   8        2.53        2.69      1.81 o 
   4   8   8        3.59        2.05      2.58 o 
   5   8   8       23.72       21.06      4.55 o 
   6   8   8      231.02      215.41      7.84 o 
   7   8   8      251.82      274.39      9.14 o 
   8   8   8      247.61      226.75      8.49 o 
   9   8   8        5.98        4.32      3.41 o 
  10   8   8       29.61       35.07      4.66 o 
  11   8   8        6.06        7.28      5.46 o 
  -5   9   8       12.39        9.33      3.86 o 
  -4   9   8        2.22       -0.31      3.41 o 
  -3   9   8       12.99        5.78      5.92 o 
  -2   9   8        3.42        0.23      2.90 o 
  -1   9   8        2.74       -0.05      2.72 o 
   0   9   8        4.21        1.12      2.72 o 
   1   9   8       55.86       46.35      3.88 o 
   2   9   8        2.61        1.58      1.92 o 
   3   9   8        3.64        5.98      1.99 o 
   4   9   8       23.59       24.54      3.69 o 
   5   9   8       25.18       17.49      3.37 o 
   6   9   8       12.63        5.65      4.55 o 
   7   9   8       62.54       60.53      5.12 o 
   8   9   8        1.05        5.01      2.90 o 
   9   9   8        0.49        0.91      3.64 o 
  10   9   8        4.13        4.10      4.55 o 
  -3  10   8       23.00       20.70      4.66 o 
  -2  10   8       14.85       13.98      5.01 o 
  -1  10   8        1.19        0.32      2.61 o 
   0  10   8        7.35       13.64      3.69 o 
   1  10   8        0.41        3.37      2.72 o 
   2  10   8       21.52       18.96      3.54 o 
   3  10   8       45.33       47.87      4.66 o 
   4  10   8        1.07        5.22      2.72 o 
   5  10   8       41.13       34.17      4.15 o 
   6  10   8       23.33       25.14      4.01 o 
   7  10   8        0.05        2.73      4.10 o 
   8  10   8       92.59       97.87      9.56 o 
   9  10   8       27.92       27.77      6.37 o 
  -2  11   8        0.81        1.76      3.64 o 
  -1  11   8        4.10        6.33      3.61 o 
   0  11   8        0.00        3.42      3.37 o 
   1  11   8        7.83        4.32      3.22 o 
   2  11   8        0.46       -0.16      2.73 o 
   3  11   8        3.59        5.01      4.10 o 
   4  11   8       29.09       18.42      3.69 o 
   5  11   8        0.02       -1.37      3.19 o 
   6  11   8        5.99        2.73      4.55 o 
   7  11   8        1.62       -2.28      4.10 o 
   8  11   8        0.95        4.10      5.01 o 
   1  12   8       18.78       19.33      4.34 o 
   5  12   8       14.67       20.03      5.92 o 
   6  12   8        5.15        5.46      5.01 o 
  -4 -11   9        0.33       -3.66      3.17 o 
  -3 -11   9       13.22       19.57      6.83 o 
  -2 -11   9       16.40       19.57      6.83 o 
  -1 -11   9       24.26       37.33      8.19 o 
   0 -11   9       10.82       21.40      6.83 o 
   1 -11   9        8.64       16.39      6.37 o 
  -6 -10   9        0.31       -0.28      3.37 o 
  -5 -10   9        0.30        4.80      3.50 o 
  -4 -10   9        2.45        0.91      3.22 o 
  -3 -10   9        2.64        1.14      3.22 o 
  -2 -10   9       56.06       49.68      8.19 o 
  -1 -10   9        6.78       11.38      5.46 o 
   0 -10   9        1.10        5.92      5.46 o 
   1 -10   9        7.91        5.46      5.01 o 
   2 -10   9        7.08       12.29      6.37 o 
   3 -10   9        2.10        0.46      4.55 o 
   4 -10   9        0.15        4.10      5.46 o 
  -7  -9   9        0.20       -1.18      3.17 o 
  -6  -9   9        3.58        2.05      3.17 o 
  -5  -9   9       26.06       28.25      4.66 o 
  -4  -9   9        1.76        0.00      4.55 o 
  -3  -9   9       88.18       81.29      6.09 o 
  -2  -9   9       65.02       67.14      5.44 o 
  -1  -9   9       26.81       19.22      3.82 o 
   0  -9   9       49.47       31.41      6.37 o 
   1  -9   9        0.18       -2.73      3.64 o 
   2  -9   9       40.35       45.07      7.74 o 
   3  -9   9       17.79       19.12      6.37 o 
   4  -9   9       25.74       20.03      6.37 o 
   5  -9   9        7.50       -3.19      4.55 o 
  -8  -8   9        3.42       -0.61      3.37 o 
  -7  -8   9        1.09        3.82      3.37 o 
  -6  -8   9        2.65        3.19      3.22 o 
  -5  -8   9        0.00        1.65      3.05 o 
  -4  -8   9      133.87      127.17      7.24 o 
  -3  -8   9        1.62        4.82      2.72 o 
  -2  -8   9       22.89       23.55      4.78 o 
  -1  -8   9       94.41       81.89     11.15 o 
   0  -8   9        0.30       -0.83      2.52 o 
   1  -8   9       65.52       61.00      7.74 o 
   2  -8   9      115.55      109.71      9.56 o 
   3  -8   9        3.48        0.00      4.10 o 
   4  -8   9        9.30        8.19      4.55 o 
   5  -8   9        1.04        0.91      4.55 o 
   6  -8   9        0.15       -5.46      3.64 o 
   7  -8   9        0.45       -5.46      3.64 o 
  -9  -7   9        2.13        0.02      3.17 o 
  -8  -7   9        1.70        2.66      3.17 o 
  -7  -7   9        3.07       -3.19      2.72 o 
  -6  -7   9       10.53       11.93      3.69 o 
  -5  -7   9      133.77      105.96      8.65 o 
  -4  -7   9        6.48        0.80      2.72 o 
  -3  -7   9       15.29       13.36      3.37 o 
  -2  -7   9        2.37       -2.06      2.40 o 
  -1  -7   9        0.52       -2.28      2.07 o 
   0  -7   9      110.30       97.46     12.52 o 
   1  -7   9        1.21        3.28      2.40 o 
   2  -7   9      156.65      149.77     10.01 o 
   3  -7   9        0.79       -2.28      3.64 o 
   4  -7   9       74.04       61.91      7.74 o 
   5  -7   9       15.87       13.66      5.01 o 
   6  -7   9        0.74        0.27      2.72 o 
   7  -7   9        0.66       -0.91      4.10 o 
   8  -7   9        6.00       10.01      5.46 o 
  -9  -6   9        0.07       -2.97      2.72 o 
  -8  -6   9       15.00       11.84      3.86 o 
  -7  -6   9        2.66        4.91      3.05 o 
  -6  -6   9      152.22      161.79      7.71 o 
  -5  -6   9       14.70       19.10      3.69 o 
  -4  -6   9       65.48       57.59      5.15 o 
  -3  -6   9      222.35      198.85      7.88 o 
  -2  -6   9       42.33       39.89      6.15 o 
  -1  -6   9      104.76      107.22      5.63 o 
   0  -6   9       25.41       29.13      3.50 o 
   1  -6   9       74.60       80.50      8.42 o 
   2  -6   9      340.93      355.79      9.07 o 
   3  -6   9       73.72       86.95      7.74 o 
   4  -6   9        8.58        7.99      2.84 o 
   5  -6   9        5.83        8.95      3.41 o 
   6  -6   9        0.22        1.20      2.73 o 
   7  -6   9       18.91       19.57      5.92 o 
   8  -6   9       15.49       18.21      5.46 o 
   9  -6   9       21.30       29.13      7.28 o 
 -10  -5   9        2.90        1.16      3.50 o 
  -9  -5   9        4.15        1.98      3.17 o 
  -8  -5   9        1.62        1.11      2.84 o 
  -7  -5   9       54.13       51.67      5.15 o 
  -6  -5   9       10.48       17.02      3.69 o 
  -5  -5   9      115.29      118.32      6.74 o 
  -4  -5   9       38.90       43.18      5.92 o 
  -3  -5   9     1730.98     1657.20     23.01 o 
  -2  -5   9       70.96       74.09      4.83 o 
  -1  -5   9       22.05       22.64      3.22 o 
   0  -5   9        3.07        9.36      5.01 o 
   1  -5   9       10.34        8.78      2.72 o 
   2  -5   9      295.00      302.14      6.33 o 
   3  -5   9      127.86      122.51      7.09 o 
   4  -5   9      291.82      290.03     10.47 o 
   5  -5   9      412.55      415.84     10.30 o 
   6  -5   9       53.51       53.05      4.66 o 
   7  -5   9       23.64       28.68      5.92 o 
   8  -5   9       70.81       67.37      8.19 o 
   9  -5   9        7.64        2.73      5.01 o 
 -10  -4   9        4.55        3.51      3.28 o 
  -9  -4   9        8.49        3.07      3.05 o 
  -8  -4   9       25.46       24.54      6.83 o 
  -7  -4   9       35.01       44.37      4.66 o 
  -6  -4   9        2.03        2.68      4.78 o 
  -5  -4   9       37.45       35.59      4.32 o 
  -4  -4   9        8.51        9.05      2.72 o 
  -3  -4   9      485.68      478.54     36.19 o 
  -2  -4   9        4.42        5.83      2.40 o 
  -1  -4   9       13.95       15.97      2.90 o 
   0  -4   9        0.26       -1.44      1.21 o 
   1  -4   9       61.92       62.89      3.13 o 
   2  -4   9      234.04      232.56      5.47 o 
   3  -4   9      486.05      478.66      7.95 o 
   4  -4   9       17.09       15.32      2.27 o 
   5  -4   9       96.42       97.59      5.15 o 
   6  -4   9        7.60        5.58      2.73 o 
   7  -4   9        6.53        7.74      4.55 o 
   8  -4   9        0.82        2.73      4.10 o 
   9  -4   9       17.11       17.75      5.92 o 
  10  -4   9        0.03        0.91      4.10 o 
 -10  -3   9        5.09        6.60      3.54 o 
  -9  -3   9        8.85       10.06      3.50 o 
  -8  -3   9       43.91       51.13      5.69 o 
  -7  -3   9      251.42      267.42      9.32 o 
  -6  -3   9       14.76       15.09      3.22 o 
  -5  -3   9        4.49        3.67      2.52 o 
  -4  -3   9       20.83       20.46      5.46 o 
  -3  -3   9       25.85       23.41      3.64 o 
  -2  -3   9      103.84      119.78      3.88 o 
  -1  -3   9       19.08       21.23      3.29 o 
   0  -3   9      511.70      531.73     11.38 o 
   1  -3   9      123.84      126.48      6.21 o 
   2  -3   9       15.31       10.94      1.84 o 
   3  -3   9      103.14      112.36      3.95 o 
   4  -3   9      330.34      306.67      6.62 o 
   5  -3   9      479.47      471.09      8.05 o 
   6  -3   9      643.80      678.73     19.12 o 
   7  -3   9        0.10        0.00      3.64 o 
   8  -3   9      187.11      203.48     11.84 o 
   9  -3   9       87.02      105.61      9.56 o 
  10  -3   9        5.09        4.10      4.55 o 
  11  -3   9       76.16       72.84      9.56 o 
 -10  -2   9       10.64       13.67      3.94 o 
  -9  -2   9        0.75       -1.37      2.90 o 
  -8  -2   9        0.04       -1.85      2.52 o 
  -7  -2   9        0.87        0.23      2.25 o 
  -6  -2   9      114.54      114.03      6.12 o 
  -5  -2   9        3.74        2.46      2.51 o 
  -4  -2   9       93.94       96.95      4.19 o 
  -3  -2   9      100.39       94.66      3.68 o 
  -2  -2   9       48.99       44.35      2.74 o 
  -1  -2   9        4.64        4.76      1.98 o 
   0  -2   9        0.47        1.09      1.26 o 
   1  -2   9      295.33      314.67      8.40 o 
   2  -2   9       38.47       38.12      2.44 o 
   3  -2   9       35.62       40.17      2.92 o 
   4  -2   9       89.68       87.63      3.59 o 
   5  -2   9        0.03       -1.74      1.39 o 
   6  -2   9      391.67      387.89     15.93 o 
   7  -2   9       16.21       12.29      4.55 o 
   8  -2   9       88.76       96.96      8.19 o 
   9  -2   9       43.08       44.61      6.83 o 
  10  -2   9        1.69       -0.91      4.10 o 
  11  -2   9       32.50       24.13      6.37 o 
 -10  -1   9        0.00       -0.91      4.55 o 
  -9  -1   9       19.14        8.06      7.28 o 
  -8  -1   9      129.50      138.65     10.01 o 
  -7  -1   9       14.45       15.61      3.03 o 
  -6  -1   9       62.13       71.88      3.81 o 
  -5  -1   9        9.91        8.21      1.97 o 
  -4  -1   9        7.74        9.73      1.97 o 
  -3  -1   9      275.39      263.10      9.34 o 
  -2  -1   9      101.44       94.04      3.54 o 
  -1  -1   9       41.21       33.90      2.41 o 
   0  -1   9       90.88      130.02      3.92 o 
   1  -1   9       33.25       41.00      2.44 o 
   2  -1   9        4.05        3.91      1.46 o 
   3  -1   9      154.46      143.20      4.87 o 
   4  -1   9       51.02       58.46      2.95 o 
   5  -1   9      153.72      160.56      4.49 o 
   6  -1   9      233.24      227.91      8.88 o 
   7  -1   9       22.26       25.55      3.28 o 
   8  -1   9      114.34      111.98      9.10 o 
   9  -1   9      133.95      121.09      9.10 o 
  10  -1   9        6.21       -1.37      3.64 o 
  11  -1   9        0.25        3.64      4.10 o 
 -10   0   9        4.69        9.10      5.01 o 
  -9   0   9       20.66       20.71      3.82 o 
  -8   0   9        6.92        4.77      2.27 o 
  -7   0   9       18.80       16.83      2.60 o 
  -6   0   9        2.03       -0.46      1.65 o 
  -5   0   9       81.46       81.42      3.92 o 
  -4   0   9        0.21       -0.46      1.44 o 
  -3   0   9        1.77        1.52      1.31 o 
  -2   0   9       79.24       77.46      3.48 o 
  -1   0   9        9.83        7.98      1.74 o 
   0   0   9       20.74       26.09      2.18 o 
   1   0   9      144.94      145.38      7.15 o 
   2   0   9       63.48       71.35      2.95 o 
   3   0   9      475.31      453.59      8.43 o 
   4   0   9        0.72        2.80      1.32 o 
   5   0   9      261.63      268.00      7.56 o 
   6   0   9       26.85       19.03      3.05 o 
   7   0   9       15.94       18.14      3.05 o 
   8   0   9       25.03       22.65      3.28 o 
   9   0   9        1.92       -2.73      2.73 o 
  10   0   9        0.52        4.55      3.64 o 
  11   0   9       13.89        6.83      4.55 o 
  12   0   9        8.02        7.74      5.01 o 
  -9   1   9       16.26       16.62      3.86 o 
  -8   1   9       32.85       42.36      4.66 o 
  -7   1   9       31.71       27.55      3.15 o 
  -6   1   9      201.57      207.09      6.21 o 
  -5   1   9       11.21       10.02      2.47 o 
  -4   1   9      133.52      129.72      4.64 o 
  -3   1   9       89.71       88.70      3.85 o 
  -2   1   9      111.31      127.25      4.27 o 
  -1   1   9      973.51      939.34     11.30 o 
   0   1   9       88.40       78.76      3.23 o 
   1   1   9      190.55      176.61      4.52 o 
   2   1   9      143.93      173.81      4.63 o 
   3   1   9       69.21       71.93      3.01 o 
   4   1   9      344.34      367.85      8.81 o 
   5   1   9       86.46       95.95      4.66 o 
   6   1   9        0.83        1.30      3.87 o 
   7   1   9       51.04       45.81      4.32 o 
   8   1   9        3.66        1.11      3.41 o 
   9   1   9       14.36       21.13      3.64 o 
  10   1   9        2.07        4.10      4.10 o 
  11   1   9       18.47       22.31      5.92 o 
  12   1   9        7.26        1.82      4.55 o 
  -9   2   9        1.18        0.29      2.72 o 
  -8   2   9       33.80       30.95      4.34 o 
  -7   2   9       24.26       23.63      3.69 o 
  -6   2   9        3.76        0.91      1.84 o 
  -5   2   9       97.31      117.63      4.80 o 
  -4   2   9       79.34       88.23      5.02 o 
  -3   2   9       32.77       29.89      2.63 o 
  -2   2   9        1.75        1.17      2.84 o 
  -1   2   9        4.94        2.53      1.56 o 
   0   2   9        8.08       10.05      1.74 o 
   1   2   9       46.72       55.38      2.79 o 
   2   2   9       54.92       66.90      2.95 o 
   3   2   9      112.04       93.85      5.24 o 
   4   2   9       79.66       78.31      3.97 o 
   5   2   9     1061.53     1057.48     16.08 o 
   6   2   9        4.66        3.29      2.07 o 
   7   2   9       62.01       67.09      9.10 o 
   8   2   9       47.07       54.35      5.46 o 
   9   2   9       96.54       89.61      5.63 o 
  10   2   9       52.96       44.61      4.66 o 
  11   2   9        0.39        6.37      4.55 o 
  12   2   9        2.73        2.73      4.10 o 
  -9   3   9        2.39       -1.72      7.28 o 
  -8   3   9       25.66       22.82      8.65 o 
  -7   3   9        0.01        1.37      2.58 o 
  -6   3   9        9.39        5.17      2.72 o 
  -5   3   9       88.14       89.41      4.36 o 
  -4   3   9      121.90      115.90     10.02 o 
  -3   3   9        0.08        3.47      1.74 o 
  -2   3   9      281.21      292.92      6.57 o 
  -1   3   9       47.91       48.18      2.97 o 
   0   3   9      105.24      107.78      7.32 o 
   1   3   9       39.13       38.56      2.53 o 
   2   3   9      115.55      122.54      8.28 o 
   3   3   9      460.56      464.33      8.05 o 
   4   3   9      116.44      106.42      4.98 o 
   5   3   9      406.02      402.96      9.49 o 
   6   3   9        6.31        7.28      3.41 o 
   7   3   9      214.68      190.56      9.79 o 
   8   3   9       44.49       44.69      4.34 o 
   9   3   9      341.38      338.47     10.30 o 
  10   3   9        0.11        2.62      2.72 o 
  11   3   9        1.94        4.46      3.05 o 
  12   3   9        0.38        3.64      4.10 o 
  -8   4   9        1.38        2.52      5.69 o 
  -7   4   9       29.33       27.45      7.06 o 
  -6   4   9        0.06        1.37      2.58 o 
  -5   4   9       61.96       50.53      4.83 o 
  -4   4   9       31.11       26.37      2.89 o 
  -3   4   9       40.13       45.04      4.39 o 
  -2   4   9        4.92        2.43      1.84 o 
  -1   4   9        0.72       -0.43      1.47 o 
   0   4   9        9.63        8.29      1.92 o 
   1   4   9      340.52      338.01      6.61 o 
   2   4   9      209.39      243.07      5.62 o 
   3   4   9        2.99        2.47      1.32 o 
   4   4   9      235.07      237.65     17.98 o 
   5   4   9       29.96       24.44      3.22 o 
   6   4   9      295.00      293.23     14.79 o 
   7   4   9        1.68        0.79      2.40 o 
   8   4   9       66.74       73.75      5.15 o 
   9   4   9       91.73       83.37      5.63 o 
  10   4   9       46.80       52.42      5.12 o 
  11   4   9       20.25       17.89      4.18 o 
  12   4   9        7.11        5.53      3.37 o 
  -8   5   9        2.35        0.41      3.05 o 
  -7   5   9        2.32        3.55      3.05 o 
  -6   5   9       17.53       10.76      3.50 o 
  -5   5   9        1.15        1.59      2.58 o 
  -4   5   9       61.67       44.95      5.46 o 
  -3   5   9      344.15      317.43     13.55 o 
  -2   5   9      791.01      813.66     11.71 o 
  -1   5   9      520.08      502.71     12.48 o 
   0   5   9      440.05      462.58      8.23 o 
   1   5   9        6.39        7.50      1.99 o 
   2   5   9        0.10        1.96      1.53 o 
   3   5   9      310.71      302.79      6.30 o 
   4   5   9      295.77      287.56      9.56 o 
   5   5   9       78.12       78.51      4.98 o 
   6   5   9        2.30        4.10      2.58 o 
   7   5   9       53.41       50.22      4.47 o 
   8   5   9       30.64       39.27      4.34 o 
   9   5   9      311.58      314.65      9.81 o 
  10   5   9       22.86       23.94      4.18 o 
  11   5   9       23.28       25.71      7.06 o 
  12   5   9        1.29        7.41      3.37 o 
  -7   6   9       27.71       27.31      5.24 o 
  -6   6   9       77.65       82.20      6.27 o 
  -5   6   9        1.62       -0.23      2.58 o 
  -4   6   9       23.18       17.80      3.54 o 
  -3   6   9       44.22       46.33      5.92 o 
  -2   6   9       39.26       43.06      3.40 o 
  -1   6   9        0.89        0.56      2.00 o 
   0   6   9       30.65       35.53      3.06 o 
   1   6   9       74.72       89.49      4.15 o 
   2   6   9      931.07      917.10     12.13 o 
   3   6   9       11.83        9.59      2.07 o 
   4   6   9      147.61      155.36      6.59 o 
   5   6   9       16.69       14.74      3.05 o 
   6   6   9       43.65       43.16      4.18 o 
   7   6   9        4.13        2.53      3.41 o 
   8   6   9        0.17        0.55      2.40 o 
   9   6   9       78.76       88.44     16.16 o 
  10   6   9       61.44       59.27      5.63 o 
  11   6   9       54.12       49.94      8.42 o 
  12   6   9       18.39       15.19      7.97 o 
  -6   7   9       36.66       42.79      9.56 o 
  -5   7   9        1.29        0.26      3.05 o 
  -4   7   9       14.38       16.66      3.86 o 
  -3   7   9       92.75       80.69      5.95 o 
  -2   7   9       39.77       27.89      3.86 o 
  -1   7   9      471.19      429.79      8.73 o 
   0   7   9      258.69      266.12      8.33 o 
   1   7   9      895.57      862.89     12.34 o 
   2   7   9       35.58       27.63      2.87 o 
   3   7   9      585.08      582.93      9.63 o 
   4   7   9        7.66        5.11      3.19 o 
   5   7   9        0.28       -0.42      2.96 o 
   6   7   9       16.53       10.47      3.05 o 
   7   7   9      153.85      146.80     12.29 o 
   8   7   9      145.99      148.69      9.33 o 
   9   7   9      111.63      119.69      6.87 o 
  10   7   9       19.35       22.35      8.19 o 
  11   7   9       23.95       23.54      4.59 o 
  -5   8   9        0.51        2.75      3.17 o 
  -4   8   9        0.95       -0.46      2.90 o 
  -3   8   9        6.39        4.77      3.05 o 
  -2   8   9        2.53        7.97      3.22 o 
  -1   8   9        5.28        3.87      3.41 o 
   0   8   9       18.76       20.54      2.79 o 
   1   8   9       72.85       72.00      4.02 o 
   2   8   9      129.65      132.14      5.14 o 
   3   8   9       30.10       28.69      3.86 o 
   4   8   9       10.30        5.72      5.92 o 
   5   8   9        7.88        9.61      3.05 o 
   6   8   9       40.26       33.77      4.34 o 
   7   8   9        1.37        0.68      2.58 o 
   8   8   9       36.07       42.67      4.66 o 
   9   8   9       28.22       26.62      4.27 o 
  10   8   9       15.86       17.50      5.92 o 
  11   8   9       27.19       31.41      7.74 o 
  -4   9   9        4.77        4.32      3.54 o 
  -3   9   9       17.12       19.41      4.34 o 
  -2   9   9        1.09       -2.12      2.72 o 
  -1   9   9       11.20        9.77      5.24 o 
   0   9   9       12.94       12.52      3.54 o 
   1   9   9       22.59       24.00      3.62 o 
   2   9   9       10.81        9.88      3.29 o 
   3   9   9       29.27       27.75      7.97 o 
   4   9   9       62.03       65.89     16.62 o 
   5   9   9        2.71        2.14      5.92 o 
   6   9   9       50.37       59.28      5.12 o 
   7   9   9        7.60        3.99      7.06 o 
   8   9   9        0.03        2.28      2.58 o 
   9   9   9       10.53        9.41      3.37 o 
  10   9   9        1.38        5.46      5.01 o 
  -3  10   9        8.02        6.37      3.86 o 
  -2  10   9       35.28       38.20      4.98 o 
  -1  10   9        0.04       -2.49      4.10 o 
   0  10   9        1.10       -0.91      2.72 o 
   1  10   9        0.28        0.37      2.72 o 
   2  10   9        0.00       -2.28      2.73 o 
   3  10   9        6.13        6.90      3.05 o 
   4  10   9        7.81        5.92      2.90 o 
   5  10   9        0.74        4.32      2.90 o 
   6  10   9       20.43       24.23      5.24 o 
   7  10   9       20.31       29.75      4.34 o 
   8  10   9       18.71       20.48      6.37 o 
   9  10   9       25.19       20.03      6.37 o 
  -1  11   9        1.43        4.10      4.10 o 
   0  11   9        1.42        2.90      5.92 o 
   1  11   9        3.65        4.38      3.64 o 
   2  11   9       13.12       15.48      5.46 o 
   3  11   9       12.23       10.47      5.01 o 
   4  11   9        7.92       11.84      3.54 o 
   5  11   9        3.49       -0.91      4.10 o 
   6  11   9       26.16       23.67      6.37 o 
   7  11   9        4.83        0.46      4.10 o 
   8  11   9        2.44        2.73      5.01 o 
   5  12   9        0.17       -4.10      4.55 o 
  -2 -11  10        0.09        6.83      5.92 o 
  -1 -11  10        0.50       -5.01      5.01 o 
  -5 -10  10       10.54       13.58      4.66 o 
  -4 -10  10       11.51       11.49      4.01 o 
  -3 -10  10       16.56       13.60      4.01 o 
  -2 -10  10        2.50        2.78      3.05 o 
  -1 -10  10        1.82        4.55      5.01 o 
   0 -10  10        3.31       10.47      5.46 o 
   1 -10  10       10.55       14.57      6.37 o 
   2 -10  10       16.92       21.85      6.83 o 
   3 -10  10        2.97        5.46      5.92 o 
  -7  -9  10        1.47       -2.36      3.69 o 
  -6  -9  10        4.86       10.11      4.01 o 
  -5  -9  10       23.88       25.33      4.83 o 
  -4  -9  10       15.25       17.30      5.01 o 
  -3  -9  10        9.45        2.83      3.05 o 
  -2  -9  10       18.56       13.62      3.69 o 
  -1  -9  10       65.59       66.98      6.37 o 
   0  -9  10        0.95        0.46      4.55 o 
   1  -9  10       18.37       25.95      6.83 o 
   2  -9  10       34.06       21.40      6.37 o 
   3  -9  10        3.05        9.10      5.46 o 
   4  -9  10        1.19        2.73      4.55 o 
   5  -9  10        3.31        6.37      5.46 o 
  -7  -8  10        0.08        3.98      3.69 o 
  -6  -8  10       85.27       98.36      7.08 o 
  -5  -8  10        0.34       -2.25      3.05 o 
  -4  -8  10      205.72      196.65      8.53 o 
  -3  -8  10       40.66       46.13      6.15 o 
  -2  -8  10       74.66       64.20      5.47 o 
  -1  -8  10      102.54       94.88      6.27 o 
   0  -8  10       29.04       33.34      7.74 o 
   1  -8  10       51.98       40.97      6.83 o 
   2  -8  10       27.71       31.41      6.37 o 
   3  -8  10        7.57        9.56      5.01 o 
   4  -8  10        6.84        9.56      5.46 o 
   5  -8  10        4.97        8.19      5.46 o 
   6  -8  10       25.96       24.58      6.37 o 
  -8  -7  10        7.05        4.55      3.86 o 
  -7  -7  10       10.45       12.35      4.32 o 
  -6  -7  10        9.13        2.39      5.69 o 
  -5  -7  10        0.00       -3.11      2.72 o 
  -4  -7  10      249.01      237.64      9.17 o 
  -3  -7  10       13.96       11.38      3.54 o 
  -2  -7  10        4.62        3.76      3.05 o 
  -1  -7  10       19.58       21.03      3.54 o 
   0  -7  10        3.06        2.33      2.72 o 
   1  -7  10      166.09      170.64      7.19 o 
   2  -7  10       55.18       51.89      7.28 o 
   3  -7  10       35.33       31.41      6.37 o 
   4  -7  10       11.31        5.01      4.55 o 
   5  -7  10       72.53       72.38      7.74 o 
   6  -7  10        1.92        3.64      4.55 o 
   7  -7  10        0.35        2.28      4.10 o 
  -9  -6  10        7.61        0.63      5.01 o 
  -8  -6  10        2.11       -3.64      4.32 o 
  -7  -6  10        1.47       -2.17      3.19 o 
  -6  -6  10       87.90       80.86      7.28 o 
  -5  -6  10       11.72        9.79      3.54 o 
  -4  -6  10       14.78       14.14      4.55 o 
  -3  -6  10       19.22       20.65      8.42 o 
  -2  -6  10      239.35      238.01      8.53 o 
  -1  -6  10       78.15       92.65      5.63 o 
   0  -6  10       11.45        8.19      2.90 o 
   1  -6  10       42.25       46.74      5.92 o 
   2  -6  10        7.69        4.98      2.52 o 
   3  -6  10        0.44        1.37      3.64 o 
   4  -6  10       36.78       39.15      6.37 o 
   5  -6  10       24.44       15.82      4.10 o 
   6  -6  10       22.52       25.50      6.60 o 
   7  -6  10      133.02      156.14     10.93 o 
   8  -6  10        0.16       -2.28      4.10 o 
  -9  -5  10       55.62       58.50      6.12 o 
  -8  -5  10       47.12       49.40      5.47 o 
  -7  -5  10       70.25       60.56      6.83 o 
  -6  -5  10       67.86       77.15      5.95 o 
  -5  -5  10       78.15       74.03      8.42 o 
  -4  -5  10      376.96      371.44     12.52 o 
  -3  -5  10       51.34       37.59      4.18 o 
  -2  -5  10       91.91       90.31      5.63 o 
  -1  -5  10        2.44        1.37      2.58 o 
   0  -5  10       20.55       23.09      3.22 o 
   1  -5  10       13.24       16.39      3.05 o 
   2  -5  10       77.49       85.13      4.98 o 
   3  -5  10      190.71      195.42      7.97 o 
   4  -5  10       24.82       25.02      3.17 o 
   5  -5  10       33.61       51.84      4.55 o 
   6  -5  10      222.57      231.97      8.20 o 
   7  -5  10       37.33       50.07      6.83 o 
   8  -5  10       14.69       16.84      5.92 o 
   9  -5  10        1.99       -6.15      4.10 o 
  -9  -4  10        9.32       14.44      5.69 o 
  -8  -4  10       43.67       35.99      5.15 o 
  -7  -4  10        1.41        0.46      2.90 o 
  -6  -4  10      181.93      192.36      8.37 o 
  -5  -4  10      127.59      137.86      6.91 o 
  -4  -4  10       77.40       72.56      5.47 o 
  -3  -4  10      108.22       99.61      5.77 o 
  -2  -4  10      460.72      442.37     10.78 o 
  -1  -4  10      383.49      361.81      9.49 o 
   0  -4  10       38.59       32.55      6.37 o 
   1  -4  10      345.22      330.57      6.56 o 
   2  -4  10      143.44      145.50      4.97 o 
   3  -4  10      467.82      476.18      8.22 o 
   4  -4  10       51.48       51.36      3.95 o 
   5  -4  10       81.24       73.75      4.83 o 
   6  -4  10       31.95       42.79      6.37 o 
   7  -4  10        0.03       -1.37      3.19 o 
   8  -4  10        0.00       -0.91      4.10 o 
   9  -4  10       32.15       31.87      6.83 o 
  10  -4  10        1.95        2.73      5.01 o 
  -9  -3  10        4.26        2.82      4.10 o 
  -8  -3  10        9.33        8.79      3.19 o 
  -7  -3  10       10.30       10.38      8.19 o 
  -6  -3  10       35.67       43.65      4.66 o 
  -5  -3  10      200.18      216.83      9.79 o 
  -4  -3  10      172.88      148.87      6.76 o 
  -3  -3  10      282.39      288.90      8.85 o 
  -2  -3  10       26.21       23.43      3.37 o 
  -1  -3  10       12.83       19.95      2.26 o 
   0  -3  10        9.84       12.04      1.93 o 
   1  -3  10        6.11       10.63      1.87 o 
   2  -3  10       48.78       52.22      3.06 o 
   3  -3  10      990.49      995.90     12.17 o 
   4  -3  10      312.38      301.71      6.52 o 
   5  -3  10      450.76      476.32      8.39 o 
   6  -3  10      208.40      197.56     10.47 o 
   7  -3  10       56.91       61.00      7.28 o 
   8  -3  10       12.24        5.46      4.55 o 
   9  -3  10        5.26        4.10      4.55 o 
  10  -3  10        0.94        1.37      5.01 o 
  -9  -2  10        3.65        3.60      3.17 o 
  -8  -2  10        7.75        5.94      4.32 o 
  -7  -2  10        9.70        7.02      4.55 o 
  -6  -2  10      139.51      150.00      7.40 o 
  -5  -2  10        4.99        5.65      2.72 o 
  -4  -2  10       35.95       38.51      2.93 o 
  -3  -2  10       23.83       28.32      2.54 o 
  -2  -2  10        7.20       10.57      2.60 o 
  -1  -2  10      106.04      114.85      4.08 o 
   0  -2  10       51.61       50.86      2.95 o 
   1  -2  10       47.86       50.82      2.79 o 
   2  -2  10      191.53      199.62      5.10 o 
   3  -2  10        0.00       -1.26      1.53 o 
   4  -2  10      107.59      100.47      3.94 o 
   5  -2  10      276.48      270.15      7.88 o 
   6  -2  10        0.21       -0.35      2.50 o 
   7  -2  10       15.09       10.47      4.55 o 
   8  -2  10      307.84      292.71     14.11 o 
   9  -2  10        7.06        5.01      4.10 o 
  10  -2  10       10.07       15.93      6.37 o 
  11  -2  10        2.69        8.65      5.92 o 
  -9  -1  10        0.04        0.29      4.78 o 
  -8  -1  10        1.12        0.78      2.72 o 
  -7  -1  10       12.90        7.33      3.64 o 
  -6  -1  10        0.20        1.32      1.92 o 
  -5  -1  10      302.92      312.16      7.29 o 
  -4  -1  10        2.00        2.28      1.84 o 
  -3  -1  10      114.30      108.57      4.15 o 
  -2  -1  10       38.68       42.84      2.79 o 
  -1  -1  10      468.85      480.93      9.60 o 
   0  -1  10        4.71        4.55      1.58 o 
   1  -1  10      247.26      236.43      5.42 o 
   2  -1  10       10.56       10.46      1.74 o 
   3  -1  10       52.62       63.75      3.13 o 
   4  -1  10      357.43      362.78      6.80 o 
   5  -1  10      400.57      399.00     10.70 o 
   6  -1  10      311.97      301.51      9.10 o 
   7  -1  10       81.99      104.02      5.92 o 
   8  -1  10       46.45       45.98      6.83 o 
   9  -1  10      183.21      173.44     10.93 o 
  10  -1  10      101.11      116.99     10.01 o 
  11  -1  10       29.84       32.78      7.28 o 
  -9   0  10        7.31        4.10      4.55 o 
  -8   0  10       15.56       22.79      3.13 o 
  -7   0  10       36.88       33.79      5.28 o 
  -6   0  10       35.51       38.23      3.76 o 
  -5   0  10      146.52      162.41      5.51 o 
  -4   0  10       23.09       26.36      3.21 o 
  -3   0  10        0.07       -1.42      1.49 o 
  -2   0  10       59.32       57.53      3.93 o 
  -1   0  10      554.63      512.92      9.90 o 
   0   0  10       92.96       98.77      3.76 o 
   1   0  10      478.02      436.94      7.40 o 
   2   0  10       19.20       19.08      2.07 o 
   3   0  10      177.31      170.46      4.67 o 
   4   0  10       20.68       23.49      2.27 o 
   5   0  10       16.10       18.71      2.90 o 
   6   0  10      134.94      137.40      5.95 o 
   7   0  10        3.17        1.11      2.19 o 
   8   0  10       12.41       12.09      4.55 o 
   9   0  10       68.56       74.66      8.19 o 
  10   0  10       43.26       59.18      7.74 o 
  11   0  10        1.87        2.28      4.55 o 
  -9   1  10        9.68       11.26      3.87 o 
  -8   1  10        6.27        7.40      3.05 o 
  -7   1  10        1.84        1.28      2.07 o 
  -6   1  10        1.65       -0.38      1.74 o 
  -5   1  10       26.04       23.06      2.89 o 
  -4   1  10        2.56        2.73      1.84 o 
  -3   1  10        0.00        0.30      2.00 o 
  -2   1  10       42.41       40.17      2.87 o 
  -1   1  10       17.36       15.33      2.10 o 
   0   1  10        0.04        0.26      1.44 o 
   1   1  10        6.04        7.57      1.74 o 
   2   1  10       37.46       36.85      3.01 o 
   3   1  10        5.85       10.05      1.80 o 
   4   1  10       21.25       30.00      2.41 o 
   5   1  10        0.06       -2.62      1.75 o 
   6   1  10        2.93        1.96      2.07 o 
   7   1  10       22.84       20.88      3.37 o 
   8   1  10        2.13        4.55      3.64 o 
   9   1  10       32.83       33.09      4.18 o 
  10   1  10       28.17       23.67      5.46 o 
  11   1  10        0.03       -3.19      3.19 o 
  12   1  10        1.43        4.10      4.55 o 
  -9   2  10       18.77       15.32      4.01 o 
  -8   2  10        0.62       -3.06      2.28 o 
  -7   2  10        0.99       -2.28      2.25 o 
  -6   2  10       11.14       11.81      2.71 o 
  -5   2  10      109.94       99.46      5.63 o 
  -4   2  10       52.22       52.87      3.50 o 
  -3   2  10       22.07       25.13      2.66 o 
  -2   2  10        0.61       -1.37      1.31 o 
  -1   2  10      209.39      220.39      5.69 o 
   0   2  10      164.11      161.97      4.72 o 
   1   2  10      842.36      871.95     14.96 o 
   2   2  10       19.60       23.41      2.14 o 
   3   2  10       89.27       90.08      6.86 o 
   4   2  10        0.21        1.58      2.07 o 
   5   2  10       65.86       70.95      4.51 o 
   6   2  10       96.78       90.78      5.24 o 
   7   2  10        1.18        0.78      2.19 o 
   8   2  10      332.30      307.51      9.33 o 
   9   2  10        7.23        3.16      2.52 o 
  10   2  10       17.14       11.95      3.41 o 
  11   2  10       17.90       19.57      5.92 o 
  12   2  10        3.02        0.46      4.10 o 
  -8   3  10        9.25        4.10      3.22 o 
  -7   3  10       27.77       28.79      4.51 o 
  -6   3  10       14.86       16.54      3.50 o 
  -5   3  10        7.93        8.05      2.27 o 
  -4   3  10      409.54      422.86      8.65 o 
  -3   3  10        6.05        7.27      2.18 o 
  -2   3  10       11.23        9.19      2.18 o 
  -1   3  10      165.94      169.68      5.16 o 
   0   3  10       12.84       16.25      2.18 o 
   1   3  10       38.82       42.33      2.87 o 
   2   3  10       17.37       24.09      2.20 o 
   3   3  10       65.40       65.03      3.14 o 
   4   3  10      393.50      431.14     10.14 o 
   5   3  10      143.08      136.38      6.12 o 
   6   3  10       30.72       28.23      3.54 o 
   7   3  10        0.55       -0.81      2.07 o 
   8   3  10       41.44       39.78      4.34 o 
   9   3  10       58.40       54.20      4.98 o 
  10   3  10        6.83        1.65      2.52 o 
  11   3  10       13.48       10.98      3.69 o 
  12   3  10        1.61        0.00      4.10 o 
  -8   4  10        4.85        1.91      3.37 o 
  -7   4  10       12.95       14.57      3.86 o 
  -6   4  10       13.61       10.41      3.37 o 
  -5   4  10      139.38      151.77      9.56 o 
  -4   4  10       32.75       37.29      3.40 o 
  -3   4  10        0.97        1.25      2.23 o 
  -2   4  10       82.39       85.76      4.27 o 
  -1   4  10        4.15        2.23      2.48 o 
   0   4  10        3.26        1.52      1.58 o 
   1   4  10       37.18       36.97      3.78 o 
   2   4  10      387.78      409.95     11.53 o 
   3   4  10       17.57       15.28      2.14 o 
   4   4  10       30.91       30.21      3.54 o 
   5   4  10        0.83       -1.95      2.19 o 
   6   4  10       62.34       66.92      4.83 o 
   7   4  10       12.07       12.77      3.05 o 
   8   4  10      150.60      142.28      7.74 o 
   9   4  10       12.81        9.56      3.22 o 
  10   4  10       33.83       36.86      4.66 o 
  11   4  10        0.06        0.24      2.72 o 
  12   4  10        0.16       -0.60      3.05 o 
  -7   5  10        0.26        0.19      3.05 o 
  -6   5  10       21.68       18.20      4.01 o 
  -5   5  10      127.14      142.36      7.97 o 
  -4   5  10        7.28       13.07      3.22 o 
  -3   5  10      255.73      239.17      6.72 o 
  -2   5  10        2.32        8.28      2.27 o 
  -1   5  10       15.15       13.50      2.53 o 
   0   5  10       54.52       55.83      3.46 o 
   1   5  10      200.19      213.18      5.82 o 
   2   5  10        9.52        8.51      2.07 o 
   3   5  10      147.80      149.28      6.87 o 
   4   5  10       10.99        5.03      2.72 o 
   5   5  10        8.32        3.41      3.41 o 
   6   5  10       58.84       60.26      4.98 o 
   7   5  10        0.78        1.40      2.96 o 
   8   5  10        3.81       -1.42      2.52 o 
   9   5  10        5.90        5.37      3.05 o 
  10   5  10        3.36        2.96      2.90 o 
  11   5  10        5.57        2.86      3.87 o 
  -6   6  10        9.10       16.00      6.83 o 
  -5   6  10        7.44       11.83      7.97 o 
  -4   6  10       15.66       18.66      4.10 o 
  -3   6  10      204.44      204.54      8.20 o 
  -2   6  10       48.00       44.26      3.54 o 
  -1   6  10     1271.22     1206.71     15.31 o 
   0   6  10        4.19        6.63      2.27 o 
   1   6  10     1416.63     1399.22     16.26 o 
   2   6  10      416.71      464.96     14.31 o 
   3   6  10       21.23       15.56      3.63 o 
   4   6  10       30.19       22.59      3.54 o 
   5   6  10        0.06       -1.79      2.40 o 
   6   6  10      208.27      208.18      8.03 o 
   7   6  10       37.63       37.99      4.34 o 
   8   6  10        0.25       -0.71      2.52 o 
   9   6  10        9.40        6.37      2.95 o 
  10   6  10      133.36      157.12      7.88 o 
  11   6  10        0.06        0.68      4.32 o 
  -6   7  10        1.85        3.44      5.01 o 
  -5   7  10       22.81       20.83      4.34 o 
  -4   7  10        3.30        3.87      3.22 o 
  -3   7  10        0.57       -0.68      2.58 o 
  -2   7  10      225.02      240.25      9.10 o 
  -1   7  10       16.31       19.52      2.81 o 
   0   7  10        6.64        5.41      2.27 o 
   1   7  10       76.94       79.26      4.29 o 
   2   7  10       20.90       18.54      2.60 o 
   3   7  10      217.39      213.07      7.73 o 
   4   7  10      626.58      637.37     18.21 o 
   5   7  10      509.00      490.54     40.74 o 
   6   7  10      585.63      578.44     13.88 o 
   7   7  10       68.66       67.84      5.30 o 
   8   7  10       73.58       65.42      5.44 o 
   9   7  10        0.85        4.83      3.17 o 
  10   7  10        4.89        7.99      3.50 o 
  11   7  10        0.03        3.64      3.37 o 
  -5   8  10        0.40       -2.73      3.22 o 
  -4   8  10        0.39       -0.46      3.22 o 
  -3   8  10        2.43        2.85      3.05 o 
  -2   8  10        0.66       -1.14      2.58 o 
  -1   8  10       28.57       34.54      8.19 o 
   0   8  10       36.61       34.03      3.40 o 
   1   8  10       36.77       27.61      3.06 o 
   2   8  10       18.20       16.60      5.31 o 
   3   8  10       25.11       24.91      3.86 o 
   4   8  10        3.23        3.11      2.72 o 
   5   8  10       15.32       14.11      3.37 o 
   6   8  10       11.38        9.33      3.22 o 
   7   8  10       78.71       94.22      6.27 o 
   8   8  10        3.74        4.55      2.90 o 
   9   8  10        0.02        0.29      2.72 o 
  10   8  10        8.84       13.52      4.15 o 
  -3   9  10        0.02       -0.91      3.05 o 
  -2   9  10       50.84       59.49      8.65 o 
  -1   9  10       41.65       38.48      4.83 o 
   0   9  10        8.46       10.86      5.24 o 
   1   9  10        1.33        2.08      2.27 o 
   2   9  10        7.51        7.13      2.37 o 
   3   9  10       32.82       31.56      4.34 o 
   4   9  10        0.34        0.23      2.25 o 
   5   9  10        8.30        7.57      3.05 o 
   6   9  10        1.47        1.23      2.72 o 
   7   9  10        6.00        8.54      3.37 o 
   8   9  10       33.54       31.48      4.80 o 
   9   9  10        6.14        4.10      3.05 o 
  -2  10  10       10.20        9.23      8.42 o 
  -1  10  10       39.91       45.27      5.63 o 
   0  10  10       30.18       38.04      4.83 o 
   1  10  10       12.08       19.97      5.92 o 
   2  10  10        0.27       -1.37      3.64 o 
   3  10  10        1.61        1.59      2.90 o 
   4  10  10        2.65        5.24      2.90 o 
   5  10  10       18.20       15.99      7.06 o 
   6  10  10        0.18        3.66      6.60 o 
   7  10  10       53.74       60.91      5.77 o 
   8  10  10       36.09       43.25      7.74 o 
   0  11  10        1.18       -5.24      3.87 o 
   1  11  10        5.08       12.58      4.10 o 
   2  11  10        8.68        8.65      5.01 o 
   3  11  10        7.49        5.92      4.55 o 
   4  11  10        6.64        6.01      3.05 o 
   5  11  10       12.17       11.99      3.69 o 
   6  11  10        1.40       -1.82      4.55 o 
   7  11  10        2.37        2.28      4.55 o 
  -4 -10  11        6.09        8.19      5.92 o 
  -3 -10  11       16.49       12.97      4.18 o 
  -2 -10  11        0.42       -2.73      5.01 o 
  -1 -10  11        1.10        0.00      5.46 o 
   0 -10  11        1.61        2.28      5.46 o 
   1 -10  11        0.16        0.91      5.46 o 
   2 -10  11        0.96        4.55      5.92 o 
  -5  -9  11        0.12       -2.73      3.54 o 
  -4  -9  11        0.12        4.55      3.50 o 
  -3  -9  11       42.60       48.97      8.42 o 
  -2  -9  11        2.47        4.86      3.37 o 
  -1  -9  11        0.72       -3.60      2.40 o 
   0  -9  11        6.06        6.37      4.55 o 
   1  -9  11        5.87        3.19      5.01 o 
   2  -9  11        0.02       -0.46      4.55 o 
   3  -9  11       25.53       30.04      7.28 o 
   4  -9  11        0.13        4.55      5.46 o 
  -7  -8  11      131.56      130.91      8.35 o 
  -6  -8  11        3.61        7.74      3.86 o 
  -5  -8  11        0.06       -1.11      4.10 o 
  -4  -8  11       21.35       27.96      4.66 o 
  -3  -8  11       79.08       67.28      5.79 o 
  -2  -8  11        1.43        0.23      2.90 o 
  -1  -8  11        6.16       -0.37      2.72 o 
   0  -8  11        1.41        0.84      3.05 o 
   1  -8  11       59.60       70.56      8.65 o 
   2  -8  11       16.06        7.74      5.01 o 
   3  -8  11        0.01        0.00      4.55 o 
   4  -8  11        2.80       -3.19      4.55 o 
   5  -8  11       10.05       12.75      5.92 o 
   6  -8  11       17.89       33.69      7.28 o 
  -7  -7  11        4.21        1.98      3.69 o 
  -6  -7  11        7.45        6.19      3.69 o 
  -5  -7  11        1.15        0.46      2.90 o 
  -4  -7  11        0.86        3.19      3.22 o 
  -3  -7  11        7.81        0.72      3.64 o 
  -2  -7  11       73.12       79.85      8.42 o 
  -1  -7  11       49.97       28.88      4.34 o 
   0  -7  11      280.92      246.44      8.85 o 
   1  -7  11       12.58       17.50      3.61 o 
   2  -7  11       48.09       35.96      6.37 o 
   3  -7  11       89.15       93.78      8.65 o 
   4  -7  11       15.44       14.11      5.46 o 
   5  -7  11       40.90       49.62      7.28 o 
   6  -7  11       43.57       43.25      7.74 o 
  -8  -6  11       17.46       18.49      6.37 o 
  -7  -6  11       41.65       36.55      4.98 o 
  -6  -6  11       28.29       27.61      4.98 o 
  -5  -6  11       18.10       12.75      3.86 o 
  -4  -6  11      188.56      174.99     10.01 o 
  -3  -6  11      144.70      158.07      7.40 o 
  -2  -6  11       70.20       72.84      8.19 o 
  -1  -6  11        4.08        4.55      2.84 o 
   0  -6  11        1.86        2.73      2.72 o 
   1  -6  11       12.55        9.94      3.05 o 
   2  -6  11        4.00        5.01      2.90 o 
   3  -6  11        5.10       10.93      5.01 o 
   4  -6  11      143.99      136.57     10.01 o 
   5  -6  11       80.48       99.24      9.10 o 
   6  -6  11        1.36        3.64      4.10 o 
   7  -6  11       63.90       85.13      8.65 o 
   8  -6  11        2.70        3.64      5.01 o 
  -8  -5  11        2.01       -3.48      3.17 o 
  -7  -5  11       78.53       80.81      6.76 o 
  -6  -5  11       20.58       19.81      4.18 o 
  -5  -5  11       53.83       48.09      5.12 o 
  -4  -5  11      134.87      123.66      7.08 o 
  -3  -5  11      127.57      122.01      6.76 o 
  -2  -5  11        6.78        5.01      2.90 o 
  -1  -5  11       45.71       44.32      4.34 o 
   0  -5  11      132.85      126.66      6.44 o 
   1  -5  11       31.49       28.91      3.69 o 
   2  -5  11      186.02      184.48      7.06 o 
   3  -5  11      122.56      118.21      5.90 o 
   4  -5  11       69.99       71.17      4.98 o 
   5  -5  11       87.17       81.33      5.15 o 
   6  -5  11        3.20        1.37      4.10 o 
   7  -5  11        0.16       -2.28      3.64 o 
   8  -5  11        1.03        2.73      5.01 o 
   9  -5  11        3.65        3.64      4.55 o 
  -9  -4  11       14.21       15.98      4.66 o 
  -8  -4  11        0.00       -0.20      2.84 o 
  -7  -4  11      170.30      167.05      8.53 o 
  -6  -4  11      125.67      140.70      7.73 o 
  -5  -4  11       49.68       53.85      5.15 o 
  -4  -4  11     1193.34     1213.78     32.09 o 
  -3  -4  11        4.41        2.73      2.90 o 
  -2  -4  11       65.98       73.91      5.30 o 
  -1  -4  11       10.03        8.86      4.55 o 
   0  -4  11        1.05        0.68      2.25 o 
   1  -4  11       21.27       19.62      4.10 o 
   2  -4  11      292.03      263.47      9.25 o 
   3  -4  11       67.48       58.87      3.50 o 
   4  -4  11       93.48       95.00      4.21 o 
   5  -4  11       83.17       93.27      5.30 o 
   6  -4  11       12.86        8.65      4.55 o 
   7  -4  11        0.35       -1.82      4.10 o 
   8  -4  11        1.84       -1.82      3.64 o 
   9  -4  11       12.46       10.47      5.01 o 
  -9  -3  11        3.35        1.13      3.37 o 
  -8  -3  11        1.02       -3.34      2.84 o 
  -7  -3  11        5.28        6.60      3.22 o 
  -6  -3  11      127.68      127.87      7.24 o 
  -5  -3  11      175.41      164.55      7.56 o 
  -4  -3  11        7.31        4.82      3.05 o 
  -3  -3  11     1017.78      993.23     17.54 o 
  -2  -3  11      264.76      268.24     12.75 o 
  -1  -3  11      324.65      328.34      9.32 o 
   0  -3  11     1230.99     1288.17     14.72 o 
   1  -3  11       31.58       34.57      2.74 o 
   2  -3  11      370.33      368.07      7.32 o 
   3  -3  11      876.57      867.08     11.64 o 
   4  -3  11       50.05       51.99      3.42 o 
   5  -3  11       63.53       59.61      4.83 o 
   6  -3  11        3.14        1.37      3.64 o 
   7  -3  11        3.58        1.82      3.64 o 
   8  -3  11      123.48      131.56     10.47 o 
   9  -3  11        9.84        4.10      5.01 o 
  10  -3  11       49.96       48.71      8.19 o 
  -9  -2  11        8.88        9.43      3.94 o 
  -8  -2  11       24.20       12.84      3.82 o 
  -7  -2  11       31.51       26.79      9.79 o 
  -6  -2  11        1.27       -0.32      2.72 o 
  -5  -2  11        0.15       -2.50      2.96 o 
  -4  -2  11       22.64       23.38      3.69 o 
  -3  -2  11       98.53      102.54      4.86 o 
  -2  -2  11      202.77      207.83      5.69 o 
  -1  -2  11      157.05      157.50      4.75 o 
   0  -2  11       30.00       31.46      2.60 o 
   1  -2  11      288.62      285.88      6.46 o 
   2  -2  11       41.44       42.84      2.97 o 
   3  -2  11       20.71       24.99      2.44 o 
   4  -2  11      120.44      118.52      4.37 o 
   5  -2  11       12.74       13.55      2.90 o 
   6  -2  11      280.31      275.19      8.35 o 
   7  -2  11        1.22        2.28      3.64 o 
   8  -2  11      139.03      136.11     10.01 o 
   9  -2  11        1.03        7.74      4.55 o 
  10  -2  11       41.31       40.97      7.74 o 
  -9  -1  11        1.60        5.05      3.37 o 
  -8  -1  11        5.90       13.25      3.86 o 
  -7  -1  11       18.31       15.40      3.82 o 
  -6  -1  11       31.45       22.76      3.86 o 
  -5  -1  11      231.39      244.70      6.83 o 
  -4  -1  11        1.71        1.37      2.15 o 
  -3  -1  11      417.08      401.20      8.04 o 
  -2  -1  11      123.50      120.06      4.41 o 
  -1  -1  11      223.63      224.57     10.91 o 
   0  -1  11        1.17        0.88      1.47 o 
   1  -1  11        6.13        8.04      1.84 o 
   2  -1  11        8.60        7.92      1.84 o 
   3  -1  11      103.06      106.61      4.02 o 
   4  -1  11       12.53        5.99      1.74 o 
   5  -1  11      153.83      149.93      6.27 o 
   6  -1  11      497.43      469.87     15.93 o 
   7  -1  11        2.01        3.28      2.40 o 
   8  -1  11        2.49        5.92      4.10 o 
   9  -1  11      113.86      116.54     10.01 o 
  10  -1  11        6.43       -1.82      4.10 o 
  11  -1  11       63.20       70.56      9.10 o 
  -9   0  11        2.95        3.19      4.55 o 
  -8   0  11       28.34       35.08      4.83 o 
  -7   0  11       59.56       49.53      6.63 o 
  -6   0  11        6.92        6.62      2.34 o 
  -5   0  11        0.13        0.21      1.80 o 
  -4   0  11        6.29       13.24      2.37 o 
  -3   0  11        1.50        1.95      1.71 o 
  -2   0  11        4.91        6.68      2.40 o 
  -1   0  11       11.31       11.29      2.10 o 
   0   0  11       22.01       18.33      2.39 o 
   1   0  11      363.46      366.09      9.89 o 
   2   0  11        0.43        1.25      1.47 o 
   3   0  11      130.99      137.29      4.45 o 
   4   0  11       78.36       86.64      3.74 o 
   5   0  11       46.55       49.16      7.97 o 
   6   0  11        4.93        2.70      2.40 o 
   7   0  11      109.58      116.37      6.09 o 
   8   0  11       14.54       16.44      7.97 o 
   9   0  11        8.79       17.30      5.46 o 
  10   0  11        0.21        5.46      4.55 o 
  11   0  11       18.54       17.75      5.46 o 
  -8   1  11       19.38       15.15      4.01 o 
  -7   1  11        6.13        4.24      2.27 o 
  -6   1  11       10.97       10.77      2.63 o 
  -5   1  11        3.28        1.77      1.97 o 
  -4   1  11      140.94      162.41      5.59 o 
  -3   1  11        0.77        0.73      2.19 o 
  -2   1  11       55.86       59.24      3.48 o 
  -1   1  11        1.87        3.12      1.65 o 
   0   1  11       27.55       24.46      2.44 o 
   1   1  11      129.02      142.82      5.61 o 
   2   1  11       88.27       94.75      3.85 o 
   3   1  11        6.57        6.68      1.74 o 
   4   1  11        3.88        5.28      2.40 o 
   5   1  11       13.58       12.56      2.90 o 
   6   1  11      352.72      348.10     10.47 o 
   7   1  11      250.22      220.92      7.88 o 
   8   1  11      310.66      303.23      9.49 o 
   9   1  11       29.65       20.98      3.86 o 
  10   1  11        0.36        5.92      4.55 o 
  11   1  11       15.06       15.48      5.46 o 
  -8   2  11        8.56        7.95      5.24 o 
  -7   2  11       55.65       68.26      6.15 o 
  -6   2  11       45.01       49.62      3.83 o 
  -5   2  11       24.99       25.43      3.06 o 
  -4   2  11        1.59        0.17      2.00 o 
  -3   2  11       22.96       22.45      2.79 o 
  -2   2  11       15.06       13.23      2.37 o 
  -1   2  11        4.03        5.68      1.92 o 
   0   2  11       20.08       17.56      2.27 o 
   1   2  11      115.02      118.12      4.27 o 
   2   2  11       63.17       62.00      3.28 o 
   3   2  11       20.28       21.35      2.20 o 
   4   2  11        0.24        1.75      2.07 o 
   5   2  11       50.59       53.24      4.34 o 
   6   2  11        3.94        0.46      2.25 o 
   7   2  11      103.90       97.88      5.79 o 
   8   2  11       22.63       25.92      6.83 o 
   9   2  11       26.34       18.00      3.69 o 
  10   2  11       23.19       27.74      4.34 o 
  11   2  11        2.10        3.19      4.10 o 
  -8   3  11        0.47        2.28      3.22 o 
  -7   3  11       34.53       27.28      4.66 o 
  -6   3  11       52.70       46.01      6.37 o 
  -5   3  11        3.27        4.22      2.27 o 
  -4   3  11       35.07       35.36      4.54 o 
  -3   3  11       24.80       29.30      2.97 o 
  -2   3  11        8.56        9.12      2.18 o 
  -1   3  11        1.77       -0.26      1.74 o 
   0   3  11      423.62      458.93      8.40 o 
   1   3  11        0.00       -1.99      1.47 o 
   2   3  11        0.85        0.30      1.53 o 
   3   3  11       31.10       31.52      3.09 o 
   4   3  11       56.62       63.76     12.06 o 
   5   3  11       36.45       33.24      3.86 o 
   6   3  11       29.03       31.89      3.82 o 
   7   3  11       22.58       19.22      3.54 o 
   8   3  11      119.83      127.45      6.59 o 
   9   3  11       74.81       81.43      5.95 o 
  10   3  11       19.77       30.13      4.34 o 
  11   3  11       10.80       18.30      4.32 o 
  -7   4  11        2.81       -0.24      4.55 o 
  -6   4  11        0.24        0.00      2.84 o 
  -5   4  11       17.73       26.65      4.18 o 
  -4   4  11       62.16       56.26      4.35 o 
  -3   4  11       67.10       73.90      4.19 o 
  -2   4  11       29.43       33.61      3.13 o 
  -1   4  11        0.13       -0.76      1.84 o 
   0   4  11        6.66        6.06      2.61 o 
   1   4  11       21.58       19.47      2.55 o 
   2   4  11       13.97       15.82      2.39 o 
   3   4  11      204.11      197.79      5.35 o 
   4   4  11       47.42       46.42      4.34 o 
   5   4  11      816.08      814.71     15.29 o 
   6   4  11       23.29       25.86      3.87 o 
   7   4  11      142.59      138.49      6.91 o 
   8   4  11       39.22       44.01      5.01 o 
   9   4  11        0.40       -0.14      2.52 o 
  10   4  11        0.09        1.59      5.24 o 
  11   4  11       17.93       12.52      3.82 o 
  -6   5  11       60.23       76.80      7.28 o 
  -5   5  11       23.54       19.25      4.55 o 
  -4   5  11       24.45       18.42      4.01 o 
  -3   5  11       69.07       60.13      6.21 o 
  -2   5  11      111.27      109.07      4.95 o 
  -1   5  11       20.42       12.83      2.63 o 
   0   5  11       74.87       93.60      4.47 o 
   1   5  11        7.19        1.63      2.10 o 
   2   5  11        8.37        9.59      2.57 o 
   3   5  11        8.00        6.93      3.19 o 
   4   5  11       40.62       38.64      6.60 o 
   5   5  11        4.14        7.06      2.90 o 
   6   5  11       32.08       29.84      4.01 o 
   7   5  11       57.85       52.09      4.83 o 
   8   5  11       33.07       24.32      4.01 o 
   9   5  11       20.20       23.08      4.15 o 
  10   5  11       13.55       19.09      9.79 o 
  11   5  11        4.50        3.60      3.50 o 
  -6   6  11        0.06       -3.14      2.84 o 
  -5   6  11        9.94       16.89      4.18 o 
  -4   6  11       53.87       56.99      5.47 o 
  -3   6  11       29.65       25.90      4.15 o 
  -2   6  11       78.02       77.30      4.45 o 
  -1   6  11        7.46        5.43      2.34 o 
   0   6  11       95.94       90.46      4.52 o 
   1   6  11      120.53      117.26      4.98 o 
   2   6  11      176.99      189.57     11.76 o 
   3   6  11       69.40       55.84      4.83 o 
   4   6  11        7.06        4.82      3.19 o 
   5   6  11        1.50        5.01      2.90 o 
   6   6  11        3.96        2.34      2.50 o 
   7   6  11       35.86       33.73      4.55 o 
   8   6  11       14.14       12.90      3.64 o 
   9   6  11       36.88       33.09      5.24 o 
  10   6  11        2.74       11.23      3.82 o 
  11   6  11        5.38        1.56      3.28 o 
  -5   7  11        2.16        2.43      3.37 o 
  -4   7  11        4.82       10.47      3.54 o 
  -3   7  11        0.05       -0.46      2.58 o 
  -2   7  11      153.56      152.90      7.56 o 
  -1   7  11       22.04       20.34      4.54 o 
   0   7  11      374.53      410.24      8.93 o 
   1   7  11      134.01      126.92      7.06 o 
   2   7  11        0.01        0.61      2.07 o 
   3   7  11      287.59      279.24     14.11 o 
   4   7  11      124.82      108.73      6.27 o 
   5   7  11        6.79       10.93      3.22 o 
   6   7  11       58.66       71.67      5.63 o 
   7   7  11        4.23        4.60      3.64 o 
   8   7  11       12.72       16.62      3.94 o 
   9   7  11        0.82        0.53      3.05 o 
  10   7  11       15.14       14.53      4.15 o 
  -4   8  11        0.32       -2.52      3.05 o 
  -3   8  11        2.64        1.46      3.64 o 
  -2   8  11       12.97       13.43      3.86 o 
  -1   8  11        3.61        2.73      3.22 o 
   0   8  11        4.41        2.77      2.34 o 
   1   8  11      101.37      109.63      5.15 o 
   2   8  11      285.04      272.06      7.51 o 
   3   8  11        0.91        4.10      2.90 o 
   4   8  11       80.88       87.78     13.66 o 
   5   8  11      135.48      134.95      7.06 o 
   6   8  11        7.98        5.33      3.17 o 
   7   8  11       37.75       41.70     14.57 o 
   8   8  11       19.57       14.29      4.01 o 
   9   8  11       16.17       11.48      3.87 o 
  10   8  11       32.62       26.99      4.98 o 
  -3   9  11        0.59       -3.83      3.05 o 
  -2   9  11        6.71        5.24      3.54 o 
  -1   9  11       74.59       78.99      6.44 o 
   0   9  11       21.05       16.88      3.86 o 
   1   9  11       55.38       47.13      7.28 o 
   2   9  11        4.20        5.25      3.05 o 
   3   9  11       21.33        9.30      5.46 o 
   4   9  11       41.98       31.61      4.47 o 
   5   9  11       35.56       32.51      4.47 o 
   6   9  11        0.00        2.53      2.84 o 
   7   9  11       17.81       15.63      4.32 o 
   8   9  11       93.28       93.10      9.33 o 
   9   9  11        5.67        9.10      3.54 o 
  -1  10  11        0.80        4.10      3.54 o 
   0  10  11        0.01       -1.37      3.05 o 
   1  10  11       16.41       15.02      3.86 o 
   2  10  11       34.95       39.60      7.28 o 
   3  10  11        0.05        4.86      3.05 o 
   4  10  11        0.88       -0.61      3.41 o 
   5  10  11        5.46        8.44      4.78 o 
   6  10  11       37.29       44.55      6.60 o 
   7  10  11        1.27        2.58      3.37 o 
   8  10  11        0.00       -4.05      3.41 o 
   2  11  11        9.89       10.47      5.46 o 
   3  11  11       15.25       20.48      6.37 o 
   4  11  11        3.76        4.44      3.37 o 
   5  11  11        1.64       -0.05      3.05 o 
  -4  -9  12       27.06       20.10      8.65 o 
  -3  -9  12        0.00        3.42      3.37 o 
  -2  -9  12        8.44       10.24      3.86 o 
  -1  -9  12        5.34        8.47      4.10 o 
   0  -9  12        0.60       -3.19      4.55 o 
   1  -9  12        3.16        3.19      5.46 o 
   2  -9  12        0.05       -0.46      5.01 o 
   3  -9  12       13.07       10.93      6.37 o 
  -6  -8  12        0.08       -0.68      3.54 o 
  -5  -8  12        0.51        2.04      3.37 o 
  -4  -8  12       33.89       27.59      5.15 o 
  -3  -8  12       26.69       25.67      4.80 o 
  -2  -8  12       29.60       21.67      9.10 o 
  -1  -8  12        1.29       -0.81      5.24 o 
   0  -8  12        6.98        5.92      5.01 o 
   1  -8  12        3.74        2.28      4.10 o 
   2  -8  12        4.37        2.73      5.01 o 
   3  -8  12        5.28        9.10      5.46 o 
   4  -8  12       20.26       15.48      6.37 o 
   5  -8  12        3.48        5.92      5.46 o 
  -6  -7  12        0.10       -3.08      3.37 o 
  -5  -7  12        3.75        3.35      5.69 o 
  -4  -7  12        0.03       -3.45      2.72 o 
  -3  -7  12       29.00       26.96      4.47 o 
  -2  -7  12        6.47        3.71      3.41 o 
  -1  -7  12       15.35        5.66      3.41 o 
   0  -7  12        1.40        0.59      5.69 o 
   1  -7  12        1.07        4.53      3.05 o 
   2  -7  12        7.66        3.64      4.55 o 
   3  -7  12       50.74       47.34      7.28 o 
   4  -7  12       31.11       18.66      5.92 o 
   5  -7  12        7.89        8.65      5.46 o 
  -7  -6  12        8.66        8.38      3.94 o 
  -6  -6  12       22.64       29.38      8.42 o 
  -5  -6  12       10.14       10.01      4.18 o 
  -4  -6  12       57.39       60.05     10.24 o 
  -3  -6  12       66.79       58.35      5.30 o 
  -2  -6  12       24.35       28.34      6.37 o 
  -1  -6  12       27.16       31.26      4.51 o 
   0  -6  12        0.00       -1.82      2.58 o 
   1  -6  12       56.25       56.47      7.28 o 
   2  -6  12      114.04      125.36      6.74 o 
   3  -6  12       16.40       15.02      5.46 o 
   4  -6  12       98.69       98.33      9.10 o 
   5  -6  12       11.05        7.28      4.55 o 
   7  -6  12        0.60        1.82      4.10 o 
  -8  -5  12        0.47       -4.57      3.05 o 
  -7  -5  12        2.54        5.24      7.06 o 
  -6  -5  12        8.24        6.37      5.46 o 
  -5  -5  12        8.95        4.31      3.37 o 
  -4  -5  12        3.02        2.55      3.17 o 
  -3  -5  12       12.11        9.71      3.37 o 
  -2  -5  12        6.29        4.55      2.90 o 
  -1  -5  12        3.86        1.95      2.72 o 
   0  -5  12        1.12        0.42      2.40 o 
   1  -5  12        2.48        0.08      2.72 o 
   2  -5  12      161.62      152.08      8.65 o 
   3  -5  12       66.01       67.38      4.83 o 
   4  -5  12      228.62      209.40     11.84 o 
   5  -5  12       16.00       22.49      3.69 o 
   6  -5  12        1.15        0.91      4.10 o 
   7  -5  12       34.84       27.31      6.37 o 
   8  -5  12        3.15        8.65      5.46 o 
  -8  -4  12        3.78        2.73      3.86 o 
  -7  -4  12       22.73       25.37      4.83 o 
  -6  -4  12        0.68       -0.23      2.90 o 
  -5  -4  12        1.80        4.74      3.05 o 
  -4  -4  12      101.29      115.23     12.97 o 
  -3  -4  12       58.21       53.21      5.30 o 
  -2  -4  12      163.08      163.02      7.97 o 
  -1  -4  12      226.89      202.42      7.88 o 
   0  -4  12       72.39       80.83      5.47 o 
   1  -4  12      290.39      296.36      9.17 o 
   2  -4  12       75.70       63.85      4.83 o 
   3  -4  12        9.14        9.29      2.27 o 
   4  -4  12       23.79       25.67      4.33 o 
   5  -4  12        2.21        7.28      4.10 o 
   6  -4  12        9.83       13.20      4.55 o 
   7  -4  12       18.39       26.40      5.92 o 
   8  -4  12       33.44       39.60      7.28 o 
   9  -4  12       33.48       28.22      6.83 o 
  -8  -3  12       18.45       23.31      4.80 o 
  -7  -3  12        0.00       -0.23      3.41 o 
  -6  -3  12       38.98       34.63      4.98 o 
  -5  -3  12       11.97       13.06      5.46 o 
  -4  -3  12      229.70      241.69      9.17 o 
  -3  -3  12       37.54       40.84      4.66 o 
  -2  -3  12        2.07        1.21      2.40 o 
  -1  -3  12       25.52       25.92      4.10 o 
   0  -3  12       58.72       55.57      6.15 o 
   1  -3  12       21.99       24.26      3.57 o 
   2  -3  12      359.17      347.14     10.04 o 
   3  -3  12       91.55       89.00      5.53 o 
   4  -3  12      492.47      514.80      9.28 o 
   5  -3  12       35.43       29.70      3.86 o 
   6  -3  12      232.34      232.16     11.84 o 
   7  -3  12        2.03       -4.10      3.64 o 
   8  -3  12       21.75       24.13      5.92 o 
   9  -3  12        3.96        5.46      5.01 o 
  -8  -2  12       11.09       13.94      4.15 o 
  -7  -2  12        0.75        1.91      3.03 o 
  -6  -2  12        3.54        3.28      3.05 o 
  -5  -2  12        7.29        9.33      3.22 o 
  -4  -2  12       98.68      109.24      8.42 o 
  -3  -2  12      114.20      123.94     11.15 o 
  -2  -2  12      423.41      419.73      8.30 o 
  -1  -2  12      841.63      820.84     13.22 o 
   0  -2  12       11.61       16.43      2.41 o 
   1  -2  12      873.71      869.07     12.04 o 
   2  -2  12      158.48      160.78      5.15 o 
   3  -2  12      159.64      167.51      5.22 o 
   4  -2  12        5.42        1.06      2.00 o 
   5  -2  12      198.89      190.52      7.40 o 
   6  -2  12       10.39       10.37      3.05 o 
   7  -2  12      137.06      136.57      9.56 o 
   8  -2  12        0.60        5.92      4.10 o 
   9  -2  12      233.34      236.71     13.66 o 
  10  -2  12        3.16        1.82      4.10 o 
  -8  -1  12        4.89        0.43      3.37 o 
  -7  -1  12       26.14       24.59      7.97 o 
  -6  -1  12        0.86        0.46      2.52 o 
  -5  -1  12        0.25       -0.85      3.19 o 
  -4  -1  12      116.92      115.67      7.41 o 
  -3  -1  12       41.48       51.49      3.54 o 
  -2  -1  12        1.44       -1.68      1.53 o 
  -1  -1  12        0.09       -0.64      1.60 o 
   0  -1  12        2.02        2.24      1.80 o 
   1  -1  12        8.61        9.07      2.18 o 
   2  -1  12      343.34      345.23      7.23 o 
   3  -1  12      273.90      287.79      6.63 o 
   4  -1  12      169.77      156.35      5.05 o 
   5  -1  12      427.29      450.21     10.94 o 
   6  -1  12        4.55        3.96      2.72 o 
   7  -1  12      130.14      128.45      6.44 o 
   8  -1  12       16.18       10.47      4.55 o 
   9  -1  12       26.94       38.69      6.83 o 
  10  -1  12       27.08       36.42      7.28 o 
  -8   0  12        0.96        4.10      3.54 o 
  -7   0  12        0.05        1.67      3.41 o 
  -6   0  12        8.27       11.11      2.71 o 
  -5   0  12      464.81      494.90     10.71 o 
  -4   0  12        0.00        3.04      2.07 o 
  -3   0  12        0.01       -2.90      1.93 o 
  -2   0  12       14.01       14.90      2.53 o 
  -1   0  12      189.87      205.23      5.84 o 
   0   0  12       50.08       49.43      5.09 o 
   1   0  12      620.36      593.39      9.68 o 
   2   0  12       53.29       52.96      3.23 o 
   3   0  12      153.28      154.54      6.49 o 
   4   0  12       15.91       13.56      4.55 o 
   5   0  12       57.06       60.62      9.10 o 
   6   0  12      122.95      129.05      6.44 o 
   7   0  12      123.42      133.61      6.60 o 
   8   0  12        2.67        4.14      3.41 o 
   9   0  12        0.58        5.01      4.10 o 
  10   0  12       16.53        7.74      4.55 o 
  11   0  12        0.28        3.19      4.10 o 
  -8   1  12       42.45       43.25      8.19 o 
  -7   1  12        0.12       -0.20      2.74 o 
  -6   1  12       63.54       57.25      4.19 o 
  -5   1  12      162.77      152.41      6.89 o 
  -4   1  12       60.72       62.52      4.11 o 
  -3   1  12       44.91       45.35      4.04 o 
  -2   1  12       59.71       50.33      3.50 o 
  -1   1  12      185.02      184.82     10.30 o 
   0   1  12       15.41       19.08      2.56 o 
   1   1  12       98.74       98.74      4.95 o 
   2   1  12       90.17       91.15      3.99 o 
   3   1  12       19.76       22.48      2.47 o 
   4   1  12        0.43        1.61      2.40 o 
   5   1  12      388.89      397.98     10.29 o 
   6   1  12       56.46       61.39      6.15 o 
   7   1  12        5.33        6.35      3.05 o 
   8   1  12       26.90       30.05      4.18 o 
   9   1  12       76.75       64.91      5.47 o 
  10   1  12       11.31       11.38      5.01 o 
  11   1  12       33.17       28.22      6.83 o 
  -7   2  12        0.21       -3.64      2.90 o 
  -6   2  12       25.02       26.76      3.50 o 
  -5   2  12       85.86       89.49      4.81 o 
  -4   2  12        0.37       -1.78      1.87 o 
  -3   2  12       54.29       50.60      3.76 o 
  -2   2  12       20.10       19.71      2.71 o 
  -1   2  12        1.57        0.96      1.74 o 
   0   2  12      144.57      153.20      5.84 o 
   1   2  12       25.70       30.58      2.68 o 
   2   2  12       13.94       14.69      2.34 o 
   3   2  12        4.01        2.40      1.74 o 
   4   2  12       30.84       28.79      3.86 o 
   5   2  12       69.69       64.61      4.98 o 
   6   2  12        0.01       -1.69      2.19 o 
   7   2  12      117.62      104.36      9.79 o 
   8   2  12        5.39        5.51      3.64 o 
   9   2  12       34.38       27.76      7.28 o 
  10   2  12        0.82        1.37      2.90 o 
  11   2  12       19.75       19.12      6.37 o 
  -7   3  12        8.34       10.09      3.69 o 
  -6   3  12        2.19       -2.09      2.72 o 
  -5   3  12       40.78       46.21      7.45 o 
  -4   3  12        0.06       -0.12      2.00 o 
  -3   3  12        9.32        9.10      2.37 o 
  -2   3  12        3.67        0.74      2.00 o 
  -1   3  12       34.90       30.59      3.06 o 
   0   3  12        4.37        5.56      2.14 o 
   1   3  12        0.24        0.55      1.74 o 
   2   3  12        0.26       -2.21      1.47 o 
   3   3  12        1.37        1.15      2.40 o 
   4   3  12       20.15       25.61      4.10 o 
   5   3  12        5.94        5.87      2.84 o 
   6   3  12        9.17        7.99      2.84 o 
   7   3  12        1.47        1.29      2.72 o 
   8   3  12        9.85       13.60      3.37 o 
   9   3  12       47.49       44.16      4.83 o 
  10   3  12        8.44       13.64      5.24 o 
  11   3  12        2.17        5.35      3.37 o 
  -6   4  12       53.34       53.90      7.28 o 
  -5   4  12        5.20        2.49      4.55 o 
  -4   4  12        3.03        4.88      2.24 o 
  -3   4  12      121.93      124.70      5.43 o 
  -2   4  12        1.65       -0.56      2.00 o 
  -1   4  12      216.42      211.27     10.63 o 
   0   4  12       22.64       23.53      2.97 o 
   1   4  12       48.09       42.37      3.28 o 
   2   4  12       13.69       14.78      2.34 o 
   3   4  12        0.31        0.59      3.87 o 
   4   4  12       43.54       38.62      9.10 o 
   5   4  12        0.34        0.48      2.72 o 
   6   4  12       67.60       64.83      5.92 o 
   7   4  12       22.42       22.56      3.69 o 
   8   4  12       71.02       83.77      5.95 o 
   9   4  12        0.02       -2.33      2.52 o 
  10   4  12        3.47        5.85      3.17 o 
  11   4  12        0.36        0.00      3.22 o 
  -6   5  12        0.05        3.36      3.37 o 
  -5   5  12        9.03        4.84      3.50 o 
  -4   5  12        0.00        0.62      2.72 o 
  -3   5  12       18.32       25.76      5.97 o 
  -2   5  12       10.95        7.74      2.41 o 
  -1   5  12       18.02       15.86      2.74 o 
   0   5  12       14.83       12.95      2.63 o 
   1   5  12       31.28       30.70      3.92 o 
   2   5  12       15.92       15.30      2.60 o 
   3   5  12        2.21        1.82      2.58 o 
   4   5  12      427.46      419.96     11.10 o 
   5   5  12       53.04       43.25      4.47 o 
   6   5  12       19.73        7.26      3.17 o 
   7   5  12        0.00       -2.82      2.52 o 
   8   5  12       19.91       29.70     12.29 o 
   9   5  12       26.36       26.21      6.37 o 
  10   5  12        4.61       12.46      3.50 o 
  11   5  12       19.43       12.67      4.01 o 
  -5   6  12       21.75       21.86      5.01 o 
  -4   6  12        5.12        7.20      3.50 o 
  -3   6  12       16.67       21.94      4.18 o 
  -2   6  12       22.29       12.11      2.77 o 
  -1   6  12        2.58        1.75      2.18 o 
   0   6  12       44.55       45.33      3.76 o 
   1   6  12        0.33       -0.85      2.59 o 
   2   6  12       60.05       61.55      3.87 o 
   3   6  12        0.52       -2.50      2.25 o 
   4   6  12        8.30        3.19      2.90 o 
   5   6  12       31.86       36.20      4.55 o 
   6   6  12        2.29        4.86      3.05 o 
   7   6  12        0.51       -0.16      2.72 o 
   8   6  12        1.85        1.82      2.90 o 
   9   6  12        0.63        6.50      3.37 o 
  10   6  12       60.63       62.69      6.09 o 
  -4   7  12       11.14       12.89      4.15 o 
  -3   7  12       34.46       20.38      4.18 o 
  -2   7  12       27.07       25.11      4.51 o 
  -1   7  12        2.92        2.58      2.34 o 
   0   7  12        4.02        3.17      3.01 o 
   1   7  12        2.63        3.62      2.27 o 
   2   7  12       35.74       38.95      4.51 o 
   3   7  12      323.52      340.57     12.29 o 
   4   7  12        8.14       10.18      6.37 o 
   5   7  12      131.05      133.89      7.08 o 
   6   7  12        1.58        1.52      2.40 o 
   7   7  12        5.24        5.58      3.05 o 
   8   7  12        4.47        8.28      3.37 o 
   9   7  12        1.90        4.88      3.50 o 
  10   7  12        7.91        9.65      3.94 o 
  -3   8  12        4.98        8.38      4.01 o 
  -2   8  12        0.76       -1.59      3.22 o 
  -1   8  12       18.04       13.29      4.01 o 
   0   8  12       32.78       32.20      3.59 o 
   1   8  12       86.58       83.43      6.30 o 
   2   8  12      102.41      118.55      7.06 o 
   3   8  12        8.04       16.96      3.86 o 
   4   8  12        0.42        3.37      2.72 o 
   5   8  12        5.96        9.60      3.87 o 
   6   8  12        0.64        2.50      2.90 o 
   7   8  12        5.39        1.59      2.90 o 
   8   8  12        6.08        4.31      5.01 o 
   9   8  12        0.19       -3.26      3.05 o 
  -2   9  12        6.02        4.33      3.61 o 
  -1   9  12        2.57        1.32      3.37 o 
   0   9  12        2.07       -0.50      3.05 o 
   1   9  12        0.15       -3.19      2.90 o 
   2   9  12        1.67        4.50      3.05 o 
   3   9  12        0.35       -3.86      2.58 o 
   4   9  12        5.44        1.14      2.90 o 
   5   9  12       18.45       22.18      4.34 o 
   6   9  12       94.32       81.74      6.44 o 
   7   9  12        1.58       -2.73      2.90 o 
   8   9  12        1.57        6.37      3.54 o 
   1  10  12       47.73       50.98      7.74 o 
   2  10  12        5.21       -0.91      4.55 o 
   3  10  12        2.10       -2.07      2.84 o 
   4  10  12        5.85        7.53      3.50 o 
   5  10  12        2.37       -0.89      3.87 o 
   6  10  12       56.08       63.14      6.09 o 
  -2  -9  13        0.71        4.40      3.82 o 
  -1  -9  13        1.32        4.55      5.92 o 
   0  -9  13        3.25        8.19      5.46 o 
   1  -9  13        5.78        6.83      5.92 o 
  -4  -8  13       17.35       15.45      4.66 o 
  -3  -8  13        4.44        8.90      4.01 o 
  -2  -8  13       37.15       47.82      5.79 o 
  -1  -8  13        0.17        2.12      3.37 o 
   0  -8  13        0.03       -1.02      3.41 o 
   1  -8  13       14.32        8.65      5.46 o 
   2  -8  13       17.64       15.48      6.37 o 
   3  -8  13       19.18       15.93      5.92 o 
   4  -8  13        5.63        1.37      5.46 o 
  -5  -7  13        7.38        9.56      4.18 o 
  -4  -7  13       43.72       38.37      5.47 o 
  -3  -7  13       32.30       35.10      7.51 o 
  -2  -7  13       85.69       73.55      6.12 o 
  -1  -7  13        7.70       10.79      4.55 o 
   0  -7  13        2.16        0.00      3.22 o 
   1  -7  13        0.05        2.05      3.22 o 
   2  -7  13       46.43       29.13      6.37 o 
   3  -7  13      115.86      129.74     10.93 o 
   4  -7  13        1.39       -0.91      4.55 o 
   5  -7  13        1.64        4.55      5.46 o 
  -6  -6  13        1.33       -0.06      6.60 o 
  -5  -6  13        5.23        1.37      3.54 o 
  -4  -6  13        7.38       12.04      4.01 o 
  -3  -6  13        1.25       -0.69      3.05 o 
  -2  -6  13       48.98       63.12      5.77 o 
  -1  -6  13        3.51       -1.59      2.90 o 
   0  -6  13        2.87        1.44      3.05 o 
   1  -6  13       45.57       38.20      5.46 o 
   2  -6  13        6.05        0.35      2.72 o 
   3  -6  13       66.04       68.74      7.74 o 
   4  -6  13       26.24       27.31      6.37 o 
   5  -6  13        9.48        3.64      4.55 o 
  -7  -5  13        2.06        3.19      3.54 o 
  -6  -5  13       23.38       35.99      6.15 o 
  -5  -5  13        0.70       -0.14      3.05 o 
  -4  -5  13       31.25       31.95      4.98 o 
  -3  -5  13        8.18        9.64      3.50 o 
  -2  -5  13       34.75       39.20      4.98 o 
  -1  -5  13       57.64       53.33      4.98 o 
   0  -5  13        8.32        5.69      3.22 o 
   1  -5  13       16.40       12.88      3.37 o 
   2  -5  13        4.33        5.69      2.90 o 
   3  -5  13       31.03       35.11      4.18 o 
   4  -5  13        1.48       -0.46      4.10 o 
   6  -5  13       31.94       29.13      6.37 o 
   7  -5  13        1.10        6.37      5.01 o 
  -7  -4  13       16.40       14.06      4.34 o 
  -6  -4  13        1.95        0.82      3.17 o 
  -5  -4  13      100.39       94.14      6.91 o 
  -4  -4  13       35.61       39.15      6.15 o 
  -3  -4  13       23.99       35.49     12.06 o 
  -2  -4  13       53.22       57.68      6.37 o 
  -1  -4  13        3.66        4.94      3.05 o 
   0  -4  13        0.01       -1.03      2.40 o 
   1  -4  13       10.41       10.01      3.22 o 
   2  -4  13        9.04       13.25      3.22 o 
   3  -4  13       43.67       51.52      4.66 o 
   4  -4  13      114.73      126.13      5.33 o 
   5  -4  13       29.56       25.04      5.46 o 
   6  -4  13        5.10       -0.91      3.64 o 
   7  -4  13       27.63       21.40      5.92 o 
   8  -4  13        6.76       11.84      5.46 o 
  -7  -3  13       18.53       24.55      4.92 o 
  -6  -3  13        0.14        1.08      3.05 o 
  -5  -3  13      205.84      207.48      9.33 o 
  -4  -3  13        8.08        0.31      5.24 o 
  -3  -3  13       59.59       55.03      5.30 o 
  -2  -3  13       14.31        6.99      5.24 o 
  -1  -3  13      453.33      479.42     12.22 o 
   0  -3  13      364.60      380.11     10.78 o 
   1  -3  13       14.99        7.48      5.01 o 
   2  -3  13       82.37       78.37      3.99 o 
   3  -3  13        0.47        0.76      3.15 o 
   4  -3  13      162.55      164.97      5.60 o 
   5  -3  13       18.43       13.26      3.17 o 
   6  -3  13       81.31       73.29      7.74 o 
   7  -3  13        4.83        5.46      4.10 o 
   8  -3  13        6.44        9.10      5.46 o 
   9  -3  13        0.02        4.10      4.55 o 
  -7  -2  13        8.62        3.78      3.17 o 
  -6  -2  13        3.39        4.75      3.69 o 
  -5  -2  13        1.84        0.23      2.96 o 
  -4  -2  13      603.40      651.12     15.29 o 
  -3  -2  13       30.70       31.48     10.24 o 
  -2  -2  13       30.86       39.33      5.24 o 
  -1  -2  13        3.34        1.63      1.93 o 
   0  -2  13       14.40       15.75      3.07 o 
   1  -2  13       42.10       39.58      3.19 o 
   2  -2  13       43.79       47.92      3.46 o 
   3  -2  13      176.31      174.85      5.58 o 
   4  -2  13     1261.99     1301.73     19.78 o 
   5  -2  13       16.64       21.77      3.69 o 
   6  -2  13       61.92       72.15     12.97 o 
   7  -2  13        0.02        0.46      4.10 o 
   8  -2  13       12.92       15.02      5.46 o 
   9  -2  13       12.81        8.65      5.01 o 
  -7  -1  13       17.40       20.78      6.83 o 
  -6  -1  13        1.73       -0.70      3.64 o 
  -5  -1  13       70.04       75.74      5.95 o 
  -4  -1  13       38.09       47.35      9.10 o 
  -3  -1  13        0.01       -1.09      1.87 o 
  -2  -1  13      131.46      134.06      5.21 o 
  -1  -1  13        0.98        0.17      1.80 o 
   0  -1  13      286.94      301.34      7.21 o 
   1  -1  13      174.31      171.95      5.47 o 
   2  -1  13      360.32      366.06      7.86 o 
   3  -1  13      383.81      399.49      8.19 o 
   4  -1  13       10.51       12.86      4.55 o 
   5  -1  13      109.65       98.32     11.15 o 
   6  -1  13      186.04      201.22      8.05 o 
   7  -1  13        2.77        5.01      2.90 o 
   8  -1  13       23.23       19.12      5.92 o 
   9  -1  13       19.71       23.67      6.37 o 
  10  -1  13       51.09       50.98      8.19 o 
  -7   0  13        0.00        2.06      5.69 o 
  -6   0  13        1.57        2.07      2.84 o 
  -5   0  13        4.35        2.23      4.55 o 
  -4   0  13      132.42      145.48      5.67 o 
  -3   0  13       17.82       11.01      4.70 o 
  -2   0  13       15.32       15.08      2.60 o 
  -1   0  13       59.15       60.84      3.88 o 
   0   0  13        6.55        6.46      2.00 o 
   1   0  13      153.02      157.08      5.31 o 
   2   0  13       10.62       11.21      2.18 o 
   3   0  13       59.27       68.81      3.73 o 
   4   0  13        6.69        5.57      2.72 o 
   5   0  13        0.06        2.73      2.58 o 
   6   0  13       10.15        9.25      3.05 o 
   7   0  13       55.62       57.31      4.98 o 
   8   0  13       11.73       10.14      3.37 o 
   9   0  13        2.99       -1.37      3.64 o 
  10   0  13        1.00       -0.91      4.55 o 
  -7   1  13       15.63       10.07      5.24 o 
  -6   1  13       38.51       36.67      3.92 o 
  -5   1  13       70.56       75.33      4.81 o 
  -4   1  13       18.98       18.58      3.56 o 
  -3   1  13      177.76      168.10      5.93 o 
  -2   1  13        0.25       -0.07      1.80 o 
  -1   1  13      270.57      262.67      7.40 o 
   0   1  13        4.05        3.56      2.49 o 
   1   1  13        9.71       10.15      2.18 o 
   2   1  13       24.86       19.33      4.02 o 
   3   1  13      131.01      149.44      5.02 o 
   4   1  13       37.49       38.04      4.18 o 
   5   1  13      117.91      120.35      6.44 o 
   6   1  13      160.36      143.66      8.42 o 
   7   1  13       11.36       12.89      3.37 o 
   8   1  13       76.60       79.10      7.74 o 
   9   1  13       14.96       10.47      3.54 o 
  10   1  13       20.44       26.86      6.37 o 
  -7   2  13       19.49       19.25      4.55 o 
  -6   2  13       41.03       36.78      3.99 o 
  -5   2  13       12.24        8.93      2.71 o 
  -4   2  13       36.34       23.12      3.30 o 
  -3   2  13       68.21       60.04      4.02 o 
  -2   2  13        0.29        2.43      2.10 o 
  -1   2  13       65.67       61.20      3.85 o 
   0   2  13        5.74        3.23      2.07 o 
   1   2  13      220.21      227.80     10.79 o 
   2   2  13       11.06        5.62      1.97 o 
   3   2  13        0.26       -2.24      2.07 o 
   4   2  13        5.52        5.14      2.72 o 
   5   2  13      115.39      128.92      6.74 o 
   6   2  13        0.79       -0.46      3.19 o 
   7   2  13       63.20       55.88      5.15 o 
   8   2  13        0.67       -1.14      3.41 o 
   9   2  13       10.04        5.69      3.22 o 
  10   2  13       26.37       32.74      4.98 o 
  -6   3  13        0.10       -3.41      2.90 o 
  -5   3  13        0.62        1.90      2.53 o 
  -4   3  13       14.62       19.69      3.13 o 
  -3   3  13       17.04       18.63      2.97 o 
  -2   3  13       73.15       78.60      4.45 o 
  -1   3  13       89.19       92.22      4.55 o 
   0   3  13      223.87      229.73      6.63 o 
   1   3  13       69.33       71.13      4.01 o 
   2   3  13       10.16        8.71      2.48 o 
   3   3  13       59.64       51.85      4.66 o 
   4   3  13       91.95      103.73      6.09 o 
   5   3  13      149.14      154.40     10.70 o 
   6   3  13        5.93        0.06      3.19 o 
   7   3  13       25.29       28.25      4.18 o 
   8   3  13      203.16      182.93      8.03 o 
   9   3  13        1.08        1.01      2.84 o 
  10   3  13       58.03       76.65      7.06 o 
  -6   4  13        9.48       15.49     10.93 o 
  -5   4  13        0.00       -3.81      3.19 o 
  -4   4  13        1.86       -1.73      2.18 o 
  -3   4  13        0.11       -0.76      2.50 o 
  -2   4  13        0.44        1.82      2.10 o 
  -1   4  13        3.72        4.27      2.18 o 
   0   4  13        3.33        3.19      2.10 o 
   1   4  13        2.10        1.54      2.18 o 
   2   4  13        1.61        0.35      1.71 o 
   3   4  13      120.81      120.43      6.60 o 
   4   4  13       58.77       55.30      4.98 o 
   5   4  13        4.03        1.37      4.10 o 
   6   4  13        9.46       -0.82      4.10 o 
   7   4  13        6.41        5.97      2.95 o 
   8   4  13        0.40       -2.12      2.40 o 
   9   4  13        0.06       -0.46      2.73 o 
  10   4  13        5.99       12.50      3.82 o 
  -5   5  13        0.41        2.69      3.69 o 
  -4   5  13        2.74        1.32      3.05 o 
  -3   5  13        0.01       -2.08      1.92 o 
  -2   5  13        0.65       -1.99      2.07 o 
  -1   5  13       65.27       58.18      4.11 o 
   0   5  13      142.56      160.52      5.95 o 
   1   5  13       55.63       53.57      4.01 o 
   2   5  13       24.47       23.74      3.01 o 
   3   5  13      145.98      154.33      7.40 o 
   4   5  13       23.08       35.45     11.61 o 
   5   5  13        9.03        8.84      3.37 o 
   6   5  13        1.04        4.35      2.84 o 
   7   5  13        0.16        1.23      2.72 o 
   8   5  13       21.57       24.09      4.47 o 
   9   5  13       22.87       25.28      5.69 o 
  10   5  13       44.32       43.79      8.42 o 
  -4   6  13       12.01       10.47      4.01 o 
  -3   6  13       40.01       33.89      4.80 o 
  -2   6  13       33.30       29.31      3.52 o 
  -1   6  13        3.37        2.88      2.37 o 
   0   6  13        1.03       -0.06      2.00 o 
   1   6  13        6.64        4.15      2.27 o 
   2   6  13       44.01       43.03      4.83 o 
   3   6  13       80.32       89.63      7.06 o 
   4   6  13       75.23       73.29      5.77 o 
   5   6  13        9.86       12.52      3.54 o 
   6   6  13       11.83        9.10      3.22 o 
   7   6  13        0.39        0.46      2.90 o 
   8   6  13        9.19        8.73      3.69 o 
   9   6  13        5.19        3.14      5.69 o 
  10   6  13        0.00        1.60      3.37 o 
  -3   7  13        1.66        1.69      5.69 o 
  -2   7  13        0.34        1.77      3.05 o 
  -1   7  13       25.31       34.15      3.68 o 
   0   7  13        5.76        0.97      2.27 o 
   1   7  13        9.20        3.83      2.34 o 
   2   7  13       26.42       20.63      4.32 o 
   3   7  13       20.27       21.60      6.60 o 
   4   7  13       16.91       23.24      6.15 o 
   5   7  13       33.95       34.98      5.01 o 
   6   7  13       24.80       19.37      4.18 o 
   7   7  13        2.05        2.73      2.90 o 
   8   7  13       25.82       17.31      4.18 o 
   9   7  13        3.87        3.35      4.10 o 
  -2   8  13       10.57        3.88      3.69 o 
  -1   8  13        4.56        4.53      3.37 o 
   0   8  13        4.69        5.16      6.37 o 
   1   8  13        5.55        0.27      2.27 o 
   2   8  13        0.42       -1.05      3.05 o 
   3   8  13        5.57        4.58      3.87 o 
   4   8  13       28.73       36.84      4.98 o 
   5   8  13       54.13       55.95      5.63 o 
   6   8  13        0.26       -1.57      3.87 o 
   7   8  13        6.97        8.15      3.50 o 
   8   8  13       18.70       17.67      7.28 o 
   0   9  13        2.19        9.92      3.87 o 
   1   9  13        0.13       -3.64      4.10 o 
   2   9  13       27.57       27.77      4.66 o 
   3   9  13        0.10       -2.05      2.90 o 
   4   9  13        6.58        8.32      3.64 o 
   5   9  13        1.06       -1.46      3.05 o 
   6   9  13        0.22       -2.78      2.72 o 
   7   9  13       18.33       15.71      4.51 o 
  -2  -8  14       31.81       31.45      5.63 o 
  -1  -8  14        2.96        0.68      3.54 o 
   0  -8  14        1.06        0.46      4.78 o 
   1  -8  14        2.24        3.19      5.46 o 
   2  -8  14        2.51        2.28      5.46 o 
  -4  -7  14        4.71        7.00      4.15 o 
  -3  -7  14        8.92       13.91      4.34 o 
  -2  -7  14       15.47       12.01      4.15 o 
  -1  -7  14        0.11        2.73      3.37 o 
   0  -7  14        0.58       -2.96      2.90 o 
   1  -7  14        3.28        5.46      5.01 o 
   2  -7  14       40.19       35.96      7.28 o 
   3  -7  14        2.05        1.82      5.46 o 
   4  -7  14       20.61       26.40      6.83 o 
  -5  -6  14       19.29       13.63      9.10 o 
  -4  -6  14        8.64        3.31      3.50 o 
  -3  -6  14        4.21        3.81      3.50 o 
  -2  -6  14        1.65        2.13      3.05 o 
  -1  -6  14        1.01       -1.32      2.84 o 
   0  -6  14        1.89       -1.95      2.72 o 
   1  -6  14       11.00        3.43      3.05 o 
   2  -6  14       98.08      100.59      6.59 o 
   3  -6  14        0.02       -5.46      3.64 o 
   4  -6  14       18.95        8.65      5.46 o 
  -6  -5  14        0.14        5.46      3.86 o 
  -5  -5  14        8.25        3.08      3.37 o 
  -4  -5  14        0.17       -3.26      3.05 o 
  -3  -5  14        0.28        2.19      3.37 o 
  -2  -5  14        0.63       -1.94      3.05 o 
  -1  -5  14       25.74       24.92      4.15 o 
   0  -5  14        0.24       -0.91      2.90 o 
   1  -5  14        7.36        7.52      3.37 o 
   2  -5  14       28.03       36.23      4.66 o 
   3  -5  14        1.17        3.11      3.05 o 
   4  -5  14        1.83       -3.64      3.64 o 
   7  -5  14       65.85       74.66      9.10 o 
  -6  -4  14       38.91       37.86      5.44 o 
  -5  -4  14        4.13        4.88      3.37 o 
  -4  -4  14       14.99       12.26      6.60 o 
  -3  -4  14       73.09       74.38      6.27 o 
  -2  -4  14        3.93        1.59      3.22 o 
  -1  -4  14       26.10       26.43      4.51 o 
   0  -4  14        0.80        1.85      2.72 o 
   1  -4  14       15.31        7.65      5.46 o 
   2  -4  14       13.99       16.53      3.69 o 
   3  -4  14       25.00       24.86      4.01 o 
   4  -4  14       24.54       26.23      4.18 o 
   5  -4  14        0.03        3.64      4.10 o 
   6  -4  14       12.94        6.83      4.55 o 
   7  -4  14        6.69       -1.82      4.10 o 
  -6  -3  14       16.57       10.93      4.18 o 
  -5  -3  14        3.75        3.77      3.28 o 
  -4  -3  14       13.28        6.46      3.50 o 
  -3  -3  14       13.80       13.31      4.10 o 
  -2  -3  14        7.90        6.37      3.22 o 
  -1  -3  14        1.40       -1.37      2.58 o 
   0  -3  14       15.57       16.15      3.69 o 
   1  -3  14        2.85       -1.12      2.72 o 
   2  -3  14       51.01       46.17      4.66 o 
   3  -3  14       84.80       88.09      4.55 o 
   4  -3  14       43.25       47.52      4.66 o 
   5  -3  14       18.23       10.70      3.17 o 
   6  -3  14       22.22       29.59      5.92 o 
   7  -3  14       56.46       65.55      8.19 o 
   8  -3  14        0.07       -2.28      4.10 o 
  -6  -2  14        7.78        8.93      3.69 o 
  -5  -2  14      357.23      381.27     12.39 o 
  -4  -2  14       40.99       50.34      5.63 o 
  -3  -2  14       73.39       74.30      5.95 o 
  -2  -2  14      250.70      270.10     21.85 o 
  -1  -2  14       56.59       65.37      5.30 o 
   0  -2  14      494.90      495.10     12.54 o 
   1  -2  14      238.12      239.11      6.74 o 
   2  -2  14       12.89       16.82      2.66 o 
   3  -2  14       45.71       39.79      4.12 o 
   4  -2  14       19.99       20.68      3.69 o 
   5  -2  14        0.06       -3.60      2.40 o 
   6  -2  14       37.32       40.26      5.69 o 
   7  -2  14       44.83       49.62      7.28 o 
   8  -2  14        2.10        0.91      4.55 o 
   9  -2  14        0.74       -1.82      4.55 o 
  -6  -1  14        7.82        3.71      3.37 o 
  -5  -1  14       61.01       78.73      6.59 o 
  -4  -1  14        0.47        1.39      3.05 o 
  -3  -1  14       13.57       22.61      4.01 o 
  -2  -1  14       29.06       28.73      5.69 o 
  -1  -1  14       16.70       16.02      2.60 o 
   0  -1  14        0.79        0.00      1.97 o 
   1  -1  14        8.83        8.58      2.34 o 
   2  -1  14      146.51      136.67      5.24 o 
   3  -1  14       20.76       17.49      2.71 o 
   4  -1  14      410.70      393.84     10.75 o 
   5  -1  14       58.89       60.53      5.12 o 
   6  -1  14       70.15       84.42      5.77 o 
   7  -1  14       90.03       92.39     12.75 o 
   8  -1  14       10.47       12.75      5.01 o 
   9  -1  14       11.39        9.10      5.01 o 
  -6   0  14        1.98        1.37      7.97 o 
  -5   0  14        5.46        2.58      3.37 o 
  -4   0  14       48.93       41.43      5.15 o 
  -3   0  14        7.99       11.02      2.74 o 
  -2   0  14        2.66        2.75      2.27 o 
  -1   0  14        0.20        1.58      2.52 o 
   0   0  14       10.41        8.83      2.34 o 
   1   0  14        5.93        7.69      2.34 o 
   2   0  14      184.93      184.23      6.51 o 
   3   0  14       24.46       33.75      3.13 o 
   4   0  14       11.19       16.95      5.69 o 
   5   0  14        6.41        7.81      3.87 o 
   6   0  14      146.51      142.47      7.24 o 
   7   0  14        6.69       11.17      8.88 o 
   8   0  14       51.85       51.32      5.30 o 
   9   0  14       22.15       28.68      6.37 o 
  -6   1  14        2.15       -3.64      2.72 o 
  -5   1  14       14.96       18.78      3.23 o 
  -4   1  14      131.33      125.91      5.77 o 
  -3   1  14        0.18       -1.67      2.10 o 
  -2   1  14       10.78        8.62      2.44 o 
  -1   1  14        0.51       -1.27      1.92 o 
   0   1  14        3.05        3.03      2.10 o 
   1   1  14       26.08       32.05      3.15 o 
   2   1  14        3.98        5.22      2.18 o 
   3   1  14        1.03        2.96      2.58 o 
   4   1  14      293.54      299.61      9.81 o 
   5   1  14       24.99       23.40      4.01 o 
   6   1  14        1.77        3.89      2.84 o 
   7   1  14       47.40       50.57      5.15 o 
   8   1  14        5.00        8.80      3.37 o 
   9   1  14        3.92        7.28      4.78 o 
  10   1  14        0.49       -1.82      3.64 o 
  -6   2  14        3.83        3.98      2.79 o 
  -5   2  14       82.73       79.44      6.44 o 
  -4   2  14       21.53       28.08      3.63 o 
  -3   2  14       14.06        8.07      4.11 o 
  -2   2  14      126.36      131.10      5.59 o 
  -1   2  14        9.13       10.06      2.51 o 
   0   2  14      195.05      203.81      8.03 o 
   1   2  14      267.09      272.77      8.35 o 
   2   2  14       15.70       16.76      2.60 o 
   3   2  14      109.72       99.54      6.09 o 
   4   2  14       32.78       40.35      4.66 o 
   5   2  14      209.35      221.52      8.67 o 
   6   2  14        2.34       -0.46      2.72 o 
   7   2  14        4.86        2.63      4.55 o 
   8   2  14        0.00       -1.69      2.72 o 
   9   2  14        3.00        0.29      2.95 o 
  10   2  14        0.51        3.64      3.17 o 
  -5   3  14        2.20        1.28      2.53 o 
  -4   3  14        0.14       -1.02      2.34 o 
  -3   3  14        1.53        2.12      2.37 o 
  -2   3  14       15.71       12.43      2.79 o 
  -1   3  14       32.53       32.42      3.42 o 
   0   3  14        4.40        3.42      2.27 o 
   1   3  14        5.45        5.41      2.18 o 
   2   3  14       12.86       13.19      2.60 o 
   3   3  14        2.15        2.05      2.58 o 
   4   3  14       74.83       81.48      5.63 o 
   5   3  14       70.89       81.72      6.15 o 
   6   3  14       32.25       33.31      4.47 o 
   7   3  14       27.10       31.55      4.66 o 
   8   3  14        0.39       -0.46      3.19 o 
   9   3  14        3.71        4.23      3.87 o 
  10   3  14        5.61        7.05      3.69 o 
  -5   4  14        0.61        0.00      3.22 o 
  -4   4  14        3.10        4.48      2.66 o 
  -3   4  14        2.50       -1.50      2.07 o 
  -2   4  14        1.69       -0.61      2.72 o 
  -1   4  14        4.61        2.75      2.46 o 
   0   4  14      402.95      448.36     22.10 o 
   1   4  14       30.53       33.58      3.40 o 
   2   4  14       28.99       41.08      3.48 o 
   3   4  14       39.66       34.01      5.69 o 
   4   4  14        0.90        0.00      2.58 o 
   5   4  14       24.31       24.27      4.15 o 
   6   4  14       13.41       10.14      3.37 o 
   7   4  14       23.34       17.66      6.15 o 
   8   4  14        0.02        2.95      3.05 o 
   9   4  14        0.88        1.52      2.84 o 
  -4   5  14        3.40        0.67      3.37 o 
  -3   5  14       10.77       13.09      3.01 o 
  -2   5  14        6.88        8.74      3.09 o 
  -1   5  14        1.13        1.07      2.27 o 
   0   5  14        5.75        3.70      2.27 o 
   1   5  14       16.42       11.96      2.87 o 
   2   5  14       23.79       23.78      5.24 o 
   3   5  14        1.64       -1.14      2.58 o 
   4   5  14        0.10        1.10      2.72 o 
   5   5  14       93.20       93.38      6.44 o 
   6   5  14       30.14       23.34      4.34 o 
   7   5  14       52.89       55.47      5.77 o 
   8   5  14       23.29       25.54      8.65 o 
   9   5  14        3.88        5.24      3.54 o 
  -3   6  14        0.20       -5.22      4.10 o 
  -2   6  14        0.17       -2.77      2.67 o 
  -1   6  14        0.60       -2.31      2.89 o 
   0   6  14        0.13        3.64      2.37 o 
   1   6  14        6.29        8.41      3.38 o 
   2   6  14        4.39        2.23      6.37 o 
   3   6  14        6.65        1.04      2.72 o 
   4   6  14        0.00        1.11      3.87 o 
   5   6  14       29.89       29.56      4.66 o 
   6   6  14       23.90       18.58     12.75 o 
   7   6  14       75.21       79.45      6.59 o 
   8   6  14       14.89       19.31      4.34 o 
   9   6  14       39.23       37.70      6.83 o 
  -2   7  14        1.62       -0.46      3.05 o 
  -1   7  14        1.53       -1.37      3.19 o 
   0   7  14        1.89        1.40      3.32 o 
   1   7  14        0.00       -0.96      2.46 o 
   2   7  14        3.21        1.87      3.64 o 
   3   7  14       29.08       32.63      4.83 o 
   4   7  14        8.62        7.63      3.37 o 
   5   7  14        2.93        5.92      3.22 o 
   6   7  14        1.52        1.70      3.05 o 
   7   7  14       17.38       20.31      5.92 o 
   8   7  14        1.58        0.65      3.05 o 
   0   8  14        0.04        3.58      3.64 o 
   1   8  14       24.67       23.26      4.51 o 
   2   8  14        1.70        6.83      3.54 o 
   3   8  14        3.19        3.46      3.17 o 
   4   8  14        3.95        5.55      3.50 o 
   5   8  14       19.72       12.15      4.01 o 
   6   8  14       54.90       54.59      5.95 o 
   7   8  14        0.73        2.14      5.92 o 
   2   9  14       21.57       27.22      4.98 o 
   3   9  14       29.72       31.22      4.98 o 
   4   9  14       16.93       16.84      4.51 o 
   5   9  14        0.11       -3.89      4.32 o 
  -2  -7  15        9.46        5.21     13.66 o 
  -1  -7  15       18.58       15.93      4.51 o 
   0  -7  15        3.35        3.62      8.42 o 
   1  -7  15       11.68       18.19      4.34 o 
   2  -7  15       18.29       17.30      6.37 o 
  -3  -6  15        3.74        1.88      4.78 o 
  -2  -6  15        0.00       -0.23      3.54 o 
  -1  -6  15        2.24        2.90      3.50 o 
   0  -6  15        0.69       -0.11      3.37 o 
   1  -6  15        0.23       -0.23      3.22 o 
   2  -6  15        9.65        7.90      3.69 o 
   3  -6  15        3.00        7.28      5.01 o 
   4  -6  15       20.69       20.48      6.83 o 
  -4  -5  15        0.72       -2.73      3.54 o 
  -3  -5  15        1.77        0.73      4.10 o 
  -2  -5  15       42.24       49.25     10.01 o 
  -1  -5  15       30.11       37.60      5.15 o 
   0  -5  15        6.71        1.64      3.17 o 
   1  -5  15        7.68        7.74      3.54 o 
   2  -5  15        3.26        7.97      3.54 o 
   3  -5  15       35.65       28.92      4.51 o 
  -5  -4  15       46.24       51.05      6.12 o 
  -4  -4  15       11.16        5.24      3.69 o 
  -3  -4  15        6.89       -1.05      3.05 o 
  -2  -4  15       13.60        9.22      6.15 o 
  -1  -4  15       26.19       28.22      4.66 o 
   0  -4  15        2.24       -4.08      2.72 o 
   1  -4  15       50.04       40.63      5.24 o 
   2  -4  15       10.37        2.71      3.05 o 
   3  -4  15        1.93       -1.16      4.32 o 
   4  -4  15        4.73        6.37      4.55 o 
   6  -4  15        7.23        4.55      4.55 o 
  -5  -3  15       48.89       55.87     11.15 o 
  -4  -3  15        0.52       -2.57      3.17 o 
  -3  -3  15        5.02       12.07      4.01 o 
  -2  -3  15      103.29      122.55      7.52 o 
  -1  -3  15      119.50      124.28      7.38 o 
   0  -3  15        0.00       -0.05      2.84 o 
   1  -3  15      100.20      111.42     21.62 o 
   2  -3  15        8.28        5.01      3.05 o 
   3  -3  15       17.20       11.22      3.69 o 
   4  -3  15       45.80       51.47      5.46 o 
   5  -3  15        0.06        0.91      2.90 o 
   6  -3  15       20.08       17.75      5.92 o 
   7  -3  15        2.70        4.55      5.01 o 
  -5  -2  15       29.62       25.78      5.24 o 
  -4  -2  15       40.82       47.01      5.63 o 
  -3  -2  15       12.86       18.18      4.34 o 
  -2  -2  15        7.65        2.59      3.05 o 
  -1  -2  15        7.55       11.82      3.69 o 
   0  -2  15        0.00        1.82      2.90 o 
   1  -2  15      105.79      111.97     11.15 o 
   2  -2  15        0.21        0.53      2.07 o 
   3  -2  15        2.25        5.65      2.34 o 
   4  -2  15       16.13       19.83      4.10 o 
   5  -2  15       14.27        4.70      3.41 o 
   6  -2  15        0.39       -0.23      2.90 o 
   7  -2  15       10.71        9.10      4.55 o 
   8  -2  15       17.24       25.04      6.83 o 
  -5  -1  15        5.93       10.01      5.46 o 
  -4  -1  15        0.58       -0.23      2.90 o 
  -3  -1  15       30.30       41.06      4.98 o 
  -2  -1  15        0.02        1.85      2.72 o 
  -1  -1  15       33.96       36.76     10.47 o 
   0  -1  15       53.11       48.40      3.92 o 
   1  -1  15       22.29       19.97      4.71 o 
   2  -1  15       82.64       80.53      6.00 o 
   3  -1  15       23.38       26.22      4.01 o 
   4  -1  15        9.80       10.43      3.50 o 
   5  -1  15       39.66       43.94      4.98 o 
   6  -1  15       22.38       17.71      3.86 o 
   7  -1  15       22.70       19.79      4.01 o 
   8  -1  15       19.70       14.11      5.92 o 
  -5   0  15        1.72        1.30      6.15 o 
  -4   0  15       87.58      114.49      7.40 o 
  -3   0  15       42.18       44.04      5.30 o 
  -2   0  15        1.28        0.40      2.14 o 
  -1   0  15        7.61        8.78      2.51 o 
   0   0  15        9.33       12.47      2.68 o 
   1   0  15        8.00        6.83      2.34 o 
   2   0  15       64.38       62.21      5.97 o 
   3   0  15       85.55       77.81      7.28 o 
   4   0  15      490.85      501.96     12.69 o 
   5   0  15        0.10       -1.74      2.52 o 
   6   0  15       52.27       65.76     14.79 o 
   7   0  15       28.33       41.55      5.15 o 
   8   0  15        0.02        2.05      3.22 o 
   9   0  15       19.68       17.30      5.92 o 
  -5   1  15       24.57       34.14      7.28 o 
  -4   1  15        6.65       11.64      4.57 o 
  -3   1  15        8.84        9.87      2.79 o 
  -2   1  15        0.04       -0.02      3.87 o 
  -1   1  15        0.59        2.12      2.10 o 
   0   1  15       15.53       17.18      2.87 o 
   1   1  15        0.28       -1.23      1.87 o 
   2   1  15        0.08       -1.80      1.97 o 
   3   1  15       10.48       15.30      3.54 o 
   4   1  15       24.39       36.22      6.37 o 
   5   1  15      120.08      130.36      7.24 o 
   6   1  15       62.14       61.87      5.63 o 
   7   1  15       19.57       25.81     11.61 o 
   8   1  15        0.15        3.50      3.05 o 
   9   1  15        5.33       11.15      3.86 o 
  -5   2  15       14.35        8.27      3.13 o 
  -4   2  15      165.98      191.71     10.70 o 
  -3   2  15        4.52        2.36      2.70 o 
  -2   2  15       21.49       23.96      3.32 o 
  -1   2  15       13.17       11.50      3.64 o 
   0   2  15        3.77        0.30      2.10 o 
   1   2  15        5.66        8.53      3.03 o 
   2   2  15        0.89       -1.02      2.72 o 
   3   2  15       13.00       12.66      3.50 o 
   4   2  15      366.96      375.59     11.25 o 
   5   2  15        0.00       -0.56      2.84 o 
   6   2  15       29.13       35.61      5.24 o 
   7   2  15        2.01       -1.98      2.61 o 
   8   2  15       42.82       38.71      4.98 o 
   9   2  15        9.10       12.75      4.15 o 
  -4   3  15        0.11       -1.57      2.34 o 
  -3   3  15        5.30        3.67      2.44 o 
  -2   3  15        9.87        5.82      2.60 o 
  -1   3  15      335.74      368.03      9.10 o 
   0   3  15       57.51       60.08      4.27 o 
   1   3  15       35.49       42.11      4.45 o 
   2   3  15      140.27      150.21      7.38 o 
   3   3  15       10.11       15.43      5.69 o 
   4   3  15       44.11       26.76      4.34 o 
   5   3  15        6.23        3.19      3.22 o 
   6   3  15        5.25        4.92      5.46 o 
   7   3  15        0.16        1.26      2.96 o 
   8   3  15        1.89        0.82      3.03 o 
   9   3  15        0.24        4.51      3.61 o 
  -4   4  15        1.71       -0.78      2.39 o 
  -3   4  15        3.33        0.05      2.34 o 
  -2   4  15       16.24       13.45      3.06 o 
  -1   4  15       34.58       28.44      3.50 o 
   0   4  15       12.58       15.17      2.87 o 
   1   4  15       18.37       12.41      2.87 o 
   2   4  15        4.76        7.06      3.22 o 
   3   4  15        9.54        5.72      3.87 o 
   4   4  15       85.77       65.24      5.63 o 
   5   4  15       17.60       12.97      3.86 o 
   6   4  15       55.89       59.23      5.77 o 
   7   4  15       11.29       14.34      3.86 o 
   8   4  15       33.37       31.16      4.98 o 
   9   4  15        3.29        4.06      3.37 o 
  -3   5  15        1.00       -0.30      2.44 o 
  -2   5  15        0.12       -1.38      3.12 o 
  -1   5  15        1.37        3.39      2.44 o 
   0   5  15        3.14        6.07      2.60 o 
   1   5  15        0.00        2.93      2.27 o 
   2   5  15        4.15        4.94      3.05 o 
   3   5  15        3.93        5.13      5.01 o 
   4   5  15       32.79       39.44      6.83 o 
   5   5  15       51.37       64.34      5.77 o 
   6   5  15       26.72       31.37      4.98 o 
   7   5  15        4.20       -1.03      3.05 o 
   8   5  15        5.63        5.69      3.86 o 
  -2   6  15        0.54        1.59      3.54 o 
  -1   6  15        0.75       -1.33      2.24 o 
   0   6  15        0.10       -1.27      2.55 o 
   1   6  15        0.71        1.47      5.24 o 
   2   6  15        8.04        9.99      3.37 o 
   3   6  15        0.12       -1.62      3.87 o 
   4   6  15        7.31       13.49      6.60 o 
   5   6  15       27.41       33.20      4.98 o 
   6   6  15        0.11       -3.86      2.58 o 
   7   6  15        6.99        6.23      4.55 o 
   8   6  15        0.09        3.02      3.50 o 
   0   7  15        0.29        0.64      2.44 o 
   1   7  15        1.17        2.90      3.05 o 
   2   7  15        8.11       12.75      3.86 o 
   3   7  15        9.72        8.79      3.69 o 
   4   7  15        0.81        2.40      3.05 o 
   5   7  15        3.16        7.38      3.69 o 
   6   7  15       46.06       47.38     11.61 o 
   7   7  15        3.94        0.26      3.64 o 
   2   8  15        7.30       11.98      4.01 o 
   3   8  15        0.25       -2.11      3.05 o 
   4   8  15        6.98       11.58      5.92 o 
   5   8  15        0.26       -1.75      3.05 o 
  -1  -6  16        2.68        2.79      4.32 o 
   0  -6  16        6.01        0.95      4.32 o 
   1  -6  16       17.47       19.58      4.51 o 
   2  -6  16        8.32        8.10      4.01 o 
  -2  -5  16        5.79        5.70      5.46 o 
  -1  -5  16        0.01       -2.98      4.78 o 
   0  -5  16        0.00        2.96      3.54 o 
   1  -5  16        2.17        5.70      3.69 o 
   2  -5  16        2.31        1.24      3.37 o 
   3  -5  16       21.92       29.56      6.60 o 
  -3  -4  16        1.34        2.92      3.82 o 
  -2  -4  16       26.41       26.06      4.98 o 
  -1  -4  16       11.99        2.65      5.92 o 
   0  -4  16        2.31       10.78      4.01 o 
   1  -4  16       19.47       21.89      4.78 o 
   2  -4  16       17.59       16.58      4.01 o 
   3  -4  16        1.09        1.39      3.37 o 
   4  -4  16        9.15       11.38      5.46 o 
  -4  -3  16       16.81       13.64      6.83 o 
  -3  -3  16       13.02       29.48      8.88 o 
  -2  -3  16        8.72       13.51      4.01 o 
  -1  -3  16        3.90        6.99      3.69 o 
   0  -3  16        2.77        0.68      3.22 o 
   1  -3  16        0.03       -4.08      2.72 o 
   2  -3  16        7.13        9.56      3.69 o 
   3  -3  16        0.00        4.55      4.55 o 
   4  -3  16        1.05       -6.15      4.10 o 
   5  -3  16        0.05        0.46      2.90 o 
   6  -3  16        0.58       -1.37      4.10 o 
  -4  -2  16       85.64      103.56     12.06 o 
  -3  -2  16       22.48       24.58      4.83 o 
  -2  -2  16        0.04        5.38      5.92 o 
  -1  -2  16        6.16        3.87      3.22 o 
   0  -2  16        0.14       -2.96      2.90 o 
   1  -2  16       65.52       67.97      8.65 o 
   2  -2  16      132.86      150.76     16.84 o 
   3  -2  16       43.66       42.24      4.70 o 
   4  -2  16        0.03        4.91      2.84 o 
   5  -2  16        0.65        3.87      3.17 o 
   6  -2  16       26.15       32.28      4.83 o 
   7  -2  16        4.36       -2.28      3.64 o 
  -4  -1  16        8.14        7.40      3.82 o 
  -3  -1  16        0.79       -0.34      3.05 o 
  -2  -1  16        1.02        0.68      2.90 o 
  -1  -1  16        0.07        2.56      3.05 o 
   0  -1  16        0.20       -2.12      2.72 o 
   1  -1  16       15.95       10.12      2.74 o 
   2  -1  16        4.76        1.97      2.37 o 
   3  -1  16        8.71        5.69      3.22 o 
   4  -1  16        2.73        3.59      2.95 o 
   5  -1  16       25.78       24.58      4.15 o 
   6  -1  16       37.86       37.80      4.98 o 
   7  -1  16        0.19        0.22      3.05 o 
  -4   0  16       23.75       28.12      5.12 o 
  -3   0  16       46.13       50.90      8.88 o 
  -2   0  16       15.71       17.84      4.01 o 
  -1   0  16        9.65        6.24      2.51 o 
   0   0  16        0.45        3.99      2.41 o 
   1   0  16        3.45        2.61      2.44 o 
   2   0  16        9.20        5.71      2.60 o 
   3   0  16        0.06       -2.62      2.34 o 
   4   0  16       58.73       67.74      5.77 o 
   5   0  16      321.17      330.70     10.61 o 
   6   0  16       23.57       24.07      4.51 o 
   7   0  16        5.34        1.25      3.05 o 
   8   0  16        1.48        1.11      3.37 o 
  -4   1  16       32.75       33.64      6.37 o 
  -3   1  16        0.02        2.04      2.51 o 
  -2   1  16        1.11       -1.21      2.37 o 
  -1   1  16        0.78        4.05      2.60 o 
   0   1  16        4.40        2.41      3.04 o 
   1   1  16        8.86        6.70      2.53 o 
   2   1  16       11.50        8.63      3.37 o 
   3   1  16        2.46        1.61      2.61 o 
   4   1  16        7.07        6.98      3.37 o 
   5   1  16        3.58        3.41      2.90 o 
   6   1  16       13.44        9.66      3.69 o 
   7   1  16        7.95        4.32      3.54 o 
   8   1  16       18.26       23.77      6.83 o 
  -3   2  16        8.80        3.86      2.74 o 
  -2   2  16        4.72        2.24      2.44 o 
  -1   2  16        4.36        5.78      2.68 o 
   0   2  16       32.23       35.77      3.76 o 
   1   2  16        6.26        5.13      2.44 o 
   2   2  16        7.33        3.87      2.90 o 
   3   2  16        0.43        1.87      3.41 o 
   4   2  16       28.03       19.80      6.37 o 
   5   2  16       12.76        6.15      3.22 o 
   6   2  16        4.08        1.13      2.96 o 
   7   2  16       20.66       24.34      4.59 o 
   8   2  16        9.16        3.64      3.22 o 
  -3   3  16        2.03        2.96      2.66 o 
  -2   3  16        0.02       -0.76      2.27 o 
  -1   3  16        6.71        8.41      3.06 o 
   0   3  16        8.42        6.29      3.37 o 
   1   3  16        3.13        0.39      2.18 o 
   2   3  16      111.64      110.57      6.91 o 
   3   3  16       20.51       23.46      4.51 o 
   4   3  16      205.12      206.53      9.14 o 
   5   3  16       29.15       37.78      5.15 o 
   6   3  16        4.13        3.64      3.22 o 
   7   3  16        3.48        7.20      3.37 o 
   8   3  16        3.74        0.39      3.17 o 
  -2   4  16        0.21        7.31      4.82 o 
  -1   4  16       18.19       20.81      3.32 o 
   0   4  16       20.52       13.45      3.13 o 
   1   4  16      106.85      103.91      5.40 o 
   2   4  16       15.44       11.06      3.37 o 
   3   4  16        0.52        1.14      2.58 o 
   4   4  16        7.32        5.37      5.46 o 
   5   4  16      109.55      110.32     12.75 o 
   6   4  16       23.06       20.96      4.66 o 
   7   4  16       21.21       19.17      4.18 o 
   8   4  16        1.48        5.34      3.61 o 
  -1   5  16       12.75        4.87      3.25 o 
   0   5  16        1.35        3.50      2.53 o 
   1   5  16        0.32       -1.55      3.19 o 
   2   5  16        0.75        0.56      2.72 o 
   3   5  16        0.33        0.23      2.90 o 
   4   5  16        0.48        5.01      3.22 o 
   5   5  16        7.05        4.32      3.22 o 
   6   5  16       11.05       13.17      4.15 o 
   7   5  16       18.39       20.22      4.59 o 
   0   6  16       16.14       16.53      5.08 o 
   1   6  16       14.89       20.32      4.18 o 
   2   6  16        0.05        1.37      2.90 o 
   3   6  16        0.04       -3.94      2.72 o 
   4   6  16        0.46        3.87      3.22 o 
   5   6  16        0.70        5.24      3.54 o 
   6   6  16        5.44        3.73      3.37 o 
   2   7  16        6.27        9.52      3.69 o 
   3   7  16        1.31        3.72      4.10 o 
   4   7  16        1.21        4.36      4.55 o 
  -1  -4  17       15.12       14.16      5.24 o 
   0  -4  17        0.14       -1.99      3.64 o 
   1  -4  17        3.71        6.15      3.86 o 
   2  -4  17       12.28       15.87      4.34 o 
   3  -4  17        0.14       -5.92      4.55 o 
  -2  -3  17        3.02       -4.36      3.05 o 
  -1  -3  17        1.20        0.62      3.50 o 
   0  -3  17       10.20        8.72      4.01 o 
   1  -3  17        0.01       -3.35      3.87 o 
   2  -3  17       19.06       22.86      4.66 o 
   3  -3  17        3.64        5.46      5.01 o 
   4  -3  17        0.00       -1.37      5.01 o 
  -2  -2  17        2.88        6.15      3.54 o 
  -1  -2  17       31.16       37.30      5.25 o 
   0  -2  17        0.03        2.62      3.37 o 
   1  -2  17       21.40       24.86      4.83 o 
   2  -2  17        3.22        3.88      3.37 o 
   3  -2  17        2.61       -0.91      5.01 o 
   4  -2  17       16.17        5.31      3.37 o 
   5  -2  17       56.39       50.64      9.33 o 
  -3  -1  17        7.84        7.32      3.94 o 
  -2  -1  17       53.21       64.94      8.65 o 
  -1  -1  17       26.31       38.61      6.83 o 
   0  -1  17        0.88       -0.91      3.22 o 
   1  -1  17        9.75       12.80      3.82 o 
   2  -1  17        2.57        4.55      3.22 o 
   3  -1  17        2.67        4.23      3.37 o 
   4  -1  17        0.02        1.07      3.17 o 
   5  -1  17       18.73       30.51      4.83 o 
   6  -1  17       11.08       14.53      4.15 o 
  -3   0  17        8.12       11.02      4.01 o 
  -2   0  17        6.85        2.08      6.15 o 
  -1   0  17        5.84        2.19      3.50 o 
   0   0  17        0.77        1.78      2.56 o 
   1   0  17       10.17        9.86      2.89 o 
   2   0  17        0.10       -0.50      3.17 o 
   3   0  17       15.05       16.51      4.01 o 
   4   0  17       70.55       68.14      6.09 o 
   5   0  17       17.49        9.10      3.82 o 
   6   0  17        0.09        0.00      3.22 o 
  -2   1  17       12.80       10.02      5.58 o 
  -1   1  17       34.91       34.72      4.02 o 
   0   1  17       63.43       68.66      4.72 o 
   1   1  17        3.82        3.53      2.34 o 
   2   1  17       44.45       51.83      5.44 o 
   3   1  17       60.70       71.40      6.09 o 
   4   1  17       42.22       34.41      4.83 o 
   5   1  17       30.10       36.38      4.80 o 
   6   1  17        7.47        7.47      3.82 o 
  -2   2  17        3.07        3.39      2.79 o 
  -1   2  17        0.04        1.06      2.63 o 
   0   2  17        2.79        2.02      2.53 o 
   1   2  17        5.96        1.97      2.53 o 
   2   2  17        0.92       -1.68      4.32 o 
   3   2  17        1.31       -2.22      2.72 o 
   4   2  17       21.94       23.06      5.92 o 
   5   2  17        0.80       -4.27      2.84 o 
   6   2  17        6.37        3.44      3.69 o 
   7   2  17        3.73       -2.05      2.90 o 
  -1   3  17       11.12        5.52      2.71 o 
   0   3  17        8.73       12.22      3.13 o 
   1   3  17       19.93       12.06      3.86 o 
   2   3  17       22.44       23.92      4.34 o 
   3   3  17       19.64       22.03      8.19 o 
   4   3  17       70.77       91.64      7.06 o 
   5   3  17       11.25       10.20      5.92 o 
   6   3  17        0.13       -1.49      3.05 o 
   0   4  17        0.04       -2.05      2.63 o 
   1   4  17        0.82        0.91      3.22 o 
   2   4  17        0.40        5.20      3.41 o 
   3   4  17        0.08       -2.14      2.72 o 
   4   4  17      182.77      208.78      9.64 o 
   5   4  17       37.61       43.67      5.63 o 
   6   4  17        5.08        2.05      3.54 o 
   1   5  17        0.01        2.03      4.78 o 
   2   5  17        3.46        4.32      3.54 o 
   3   5  17        0.38       -1.61      4.55 o 
   4   5  17        0.01        2.59      5.24 o 
   5   5  17        4.37        3.96      3.69 o 
   1  -2  18        1.26       -1.93      3.41 o 
   2  -2  18        5.38        6.83      5.92 o 
   0  -1  18        1.44        1.14      3.54 o 
   1  -1  18        0.41        0.72      3.37 o 
   2  -1  18       11.35       17.30      6.37 o 
   3  -1  18        0.99        2.56      3.37 o 
   4  -1  18       44.21       55.10      5.77 o 
   0   0  18        0.89        5.36      3.69 o 
   1   0  18        0.46       -0.34      2.55 o 
   2   0  18       74.58       79.21      9.56 o 
   3   0  18        2.36        5.98      3.69 o 
   4   0  18       40.21       44.24      5.36 o 
   0   1  18        1.03        0.26      2.96 o 
   1   1  18        1.78        0.96      4.10 o 
   2   1  18        8.10        4.76      3.50 o 
   3   1  18        0.43        1.66      3.17 o 
   4   1  18        4.43       10.73      5.69 o 
   1   2  18       14.10       13.88      3.86 o 
   2   2  18       18.00       22.03      8.19 o 
   3   2  18       21.62       21.03      7.06 o 
   4   2  18       11.75       17.72      4.59 o 
   2   3  18        5.93        0.29      3.19 o 
   3   3  18       13.19       10.47      3.86 o 
                                                 
